# Supplementary material for: Elucidating key targets and mechanisms of diethyl phthalate-induced colorectal cancer through network toxicology and molecular docking
Source: PLoS One. 2026 Feb 17;21(2):e0343038. doi: 10.1371/journal.pone.0343038 (PMC12912549; doi:10.1371/journal.pone.0343038)
Supplement: S1 Table — (XLSX) [file pone.0343038.s006.xlsx]

## Sheet: Sheet1
node1	node2	node1_string_id	node2_string_id	neighborhood_on_chromosome	gene_fusion	phylogenetic_cooccurrence	homology	coexpression	experimentally_determined_interaction	database_annotated	automated_textmining	combined_score
ATAD2	BRD4	9606.ENSP00000287394	9606.ENSP00000263377	0	0	0	0	0.042	0.071	0	0.681	0.692
ATAD2	BRD3	9606.ENSP00000287394	9606.ENSP00000305918	0	0	0	0.551	0.042	0.314	0	0.225	0.446
ATAD2	UHRF1	9606.ENSP00000287394	9606.ENSP00000479617	0	0	0	0	0.313	0	0	0.406	0.575
ATAD2	EZH2	9606.ENSP00000287394	9606.ENSP00000320147	0	0	0	0	0.409	0.064	0	0.304	0.582
ATAD2	NCOA3	9606.ENSP00000287394	9606.ENSP00000361066	0	0	0	0	0.063	0.292	0	0.672	0.763
BCL6	SIRT1	9606.ENSP00000384371	9606.ENSP00000212015	0	0	0	0	0.042	0.301	0	0.767	0.83
BCL6	HDAC5	9606.ENSP00000384371	9606.ENSP00000225983	0	0	0	0	0.12	0.535	0	0.215	0.651
BCL6	EP300	9606.ENSP00000384371	9606.ENSP00000263253	0	0	0	0	0.067	0.33	0	0.475	0.643
BCL6	KAT2B	9606.ENSP00000384371	9606.ENSP00000263754	0	0	0	0	0.067	0.099	0	0.46	0.507
BCL6	HDAC4	9606.ENSP00000384371	9606.ENSP00000264606	0	0	0	0	0.111	0.535	0	0.925	0.966
BCL6	NCOR1	9606.ENSP00000384371	9606.ENSP00000268712	0	0	0	0	0	0.979	0	0.98	0.999
BCL6	KMT2D	9606.ENSP00000384371	9606.ENSP00000301067	0	0	0	0	0.042	0.055	0	0.481	0.489
BCL6	HDAC3	9606.ENSP00000384371	9606.ENSP00000302967	0	0	0	0	0	0.328	0	0.265	0.486
BCL6	BRD3	9606.ENSP00000384371	9606.ENSP00000305918	0	0	0	0	0	0.305	0	0.2	0.42
BCL6	EZH2	9606.ENSP00000384371	9606.ENSP00000320147	0	0	0	0	0.067	0.331	0	0.698	0.795
BCL6	HDAC1	9606.ENSP00000384371	9606.ENSP00000362649	0	0	0	0	0	0.796	0	0.695	0.935
BCL6	NCOR2	9606.ENSP00000384371	9606.ENSP00000384018	0	0	0	0	0	0.989	0	0.991	0.999
BCL6	HIF1A	9606.ENSP00000384371	9606.ENSP00000437955	0	0	0	0	0.07	0.054	0.4	0.376	0.626
BCL6	HDAC2	9606.ENSP00000384371	9606.ENSP00000430432	0	0	0	0	0	0.328	0	0.502	0.651
BCL6	HDAC9	9606.ENSP00000384371	9606.ENSP00000408617	0	0	0	0	0.1	0.535	0	0.753	0.888
BRD3	SIRT1	9606.ENSP00000305918	9606.ENSP00000212015	0	0	0	0	0.044	0.073	0	0.571	0.586
BRD3	EP300	9606.ENSP00000305918	9606.ENSP00000263253	0	0	0	0.56	0.187	0.067	0	0.504	0.591
BRD3	BRD4	9606.ENSP00000305918	9606.ENSP00000263377	0	0	0.052	0.945	0.139	0.828	0	0.753	0.96
BRD3	HDAC2	9606.ENSP00000305918	9606.ENSP00000430432	0	0	0	0	0.076	0.071	0	0.361	0.404
BRD3	DOT1L	9606.ENSP00000305918	9606.ENSP00000381657	0	0	0	0	0.089	0	0	0.373	0.405
BRD3	EZH2	9606.ENSP00000305918	9606.ENSP00000320147	0	0	0	0	0.042	0.071	0	0.386	0.406
BRD3	KDM1A	9606.ENSP00000305918	9606.ENSP00000383042	0	0	0	0	0.076	0	0	0.412	0.434
BRD3	HDAC1	9606.ENSP00000305918	9606.ENSP00000362649	0	0	0	0	0.099	0.071	0	0.397	0.452
BRD3	KMT2A	9606.ENSP00000305918	9606.ENSP00000436786	0	0	0	0	0.161	0.192	0	0.263	0.457
BRD3	DNMT1	9606.ENSP00000305918	9606.ENSP00000352516	0	0	0	0	0.054	0.292	0	0.279	0.475
BRD3	MEN1	9606.ENSP00000305918	9606.ENSP00000337088	0	0	0	0	0.072	0	0	0.462	0.479
BRD3	EHMT2	9606.ENSP00000305918	9606.ENSP00000379078	0	0	0	0	0.125	0.534	0	0.311	0.694
BRD3	NSD2	9606.ENSP00000305918	9606.ENSP00000372351	0	0	0	0	0.06	0.618	0	0.788	0.917
BRD4	SIRT1	9606.ENSP00000263377	9606.ENSP00000212015	0	0	0	0	0	0.526	0	0.663	0.833
BRD4	VHL	9606.ENSP00000263377	9606.ENSP00000256474	0	0	0	0	0.049	0.926	0	0.203	0.939
BRD4	MDM2	9606.ENSP00000263377	9606.ENSP00000258149	0	0	0	0	0.06	0	0	0.432	0.443
BRD4	KMT2C	9606.ENSP00000263377	9606.ENSP00000262189	0	0	0	0	0.176	0	0	0.377	0.465
BRD4	EP300	9606.ENSP00000263377	9606.ENSP00000263253	0	0	0	0.549	0.326	0.787	0	0.927	0.988
BRD4	HIF1A	9606.ENSP00000263377	9606.ENSP00000437955	0	0	0	0	0.066	0	0	0.393	0.409
BRD4	KDM4C	9606.ENSP00000263377	9606.ENSP00000370710	0	0	0	0	0	0.225	0	0.272	0.411
BRD4	NSD1	9606.ENSP00000263377	9606.ENSP00000395929	0	0	0	0	0.095	0.071	0	0.362	0.417
BRD4	PLAU	9606.ENSP00000263377	9606.ENSP00000361850	0	0	0	0	0	0	0	0.431	0.431
BRD4	EED	9606.ENSP00000263377	9606.ENSP00000338186	0	0	0	0	0.054	0.292	0	0.226	0.436
BRD4	KMT2D	9606.ENSP00000263377	9606.ENSP00000301067	0	0	0	0	0.161	0	0	0.362	0.442
BRD4	HDAC6	9606.ENSP00000263377	9606.ENSP00000365804	0	0	0	0	0.055	0.071	0	0.424	0.451
BRD4	KDM3A	9606.ENSP00000263377	9606.ENSP00000386660	0	0	0	0	0.058	0.225	0	0.312	0.454
BRD4	HDAC3	9606.ENSP00000263377	9606.ENSP00000302967	0	0	0	0	0.075	0.314	0	0.252	0.484
BRD4	KDM5B	9606.ENSP00000263377	9606.ENSP00000356233	0	0	0	0	0.046	0.292	0	0.308	0.491
BRD4	NCOR2	9606.ENSP00000263377	9606.ENSP00000384018	0	0	0	0	0.159	0.309	0	0.239	0.52
BRD4	MECP2	9606.ENSP00000263377	9606.ENSP00000395535	0	0	0	0	0.085	0.292	0	0.34	0.535
BRD4	NCOA3	9606.ENSP00000263377	9606.ENSP00000361066	0	0	0	0	0.086	0.292	0	0.348	0.541
BRD4	CARM1	9606.ENSP00000263377	9606.ENSP00000325690	0	0	0	0	0.149	0.292	0	0.308	0.546
BRD4	XIAP	9606.ENSP00000263377	9606.ENSP00000360242	0	0	0	0	0.049	0	0	0.55	0.553
BRD4	HDAC4	9606.ENSP00000263377	9606.ENSP00000264606	0	0	0	0	0.053	0.071	0	0.534	0.554
BRD4	NCOR1	9606.ENSP00000263377	9606.ENSP00000268712	0	0	0	0	0.161	0.309	0	0.323	0.574
BRD4	SETD2	9606.ENSP00000263377	9606.ENSP00000386759	0	0	0	0	0.074	0.314	0	0.411	0.593
BRD4	KDM5C	9606.ENSP00000263377	9606.ENSP00000364550	0	0	0	0	0.087	0.422	0	0.301	0.599
BRD4	UHRF1	9606.ENSP00000263377	9606.ENSP00000479617	0	0	0	0	0.049	0.51	0	0.22	0.605
BRD4	KDM6A	9606.ENSP00000263377	9606.ENSP00000367203	0	0	0	0	0	0.464	0	0.425	0.678
BRD4	SUZ12	9606.ENSP00000263377	9606.ENSP00000316578	0	0	0	0	0.067	0.51	0	0.396	0.699
BRD4	RBBP4	9606.ENSP00000263377	9606.ENSP00000362592	0	0	0	0	0.062	0.625	0	0.264	0.718
BRD4	HDAC2	9606.ENSP00000263377	9606.ENSP00000430432	0	0	0	0	0.081	0.525	0	0.482	0.754
BRD4	EHMT2	9606.ENSP00000263377	9606.ENSP00000379078	0	0	0	0	0.085	0.314	0	0.673	0.777
BRD4	KAT5	9606.ENSP00000263377	9606.ENSP00000340330	0	0	0	0	0.054	0.553	0	0.521	0.78
BRD4	DNMT1	9606.ENSP00000263377	9606.ENSP00000352516	0	0	0	0	0.055	0.625	0	0.459	0.791
BRD4	KDM1A	9606.ENSP00000263377	9606.ENSP00000383042	0	0	0	0	0.08	0.292	0	0.729	0.808
BRD4	EZH2	9606.ENSP00000263377	9606.ENSP00000320147	0	0	0	0	0.047	0.483	0	0.72	0.85
BRD4	KMT2A	9606.ENSP00000263377	9606.ENSP00000436786	0	0	0	0	0.17	0.631	0	0.611	0.87
BRD4	DOT1L	9606.ENSP00000263377	9606.ENSP00000381657	0	0	0	0	0.07	0	0	0.868	0.873
BRD4	NSD2	9606.ENSP00000263377	9606.ENSP00000372351	0	0	0	0	0.062	0.837	0	0.648	0.941
BRD4	HDAC1	9606.ENSP00000263377	9606.ENSP00000362649	0	0	0	0	0.098	0.791	0	0.775	0.954
CARM1	SIRT1	9606.ENSP00000325690	9606.ENSP00000212015	0	0	0	0	0.067	0.053	0	0.561	0.578
CARM1	EP300	9606.ENSP00000325690	9606.ENSP00000263253	0	0	0	0	0.06	0.842	0.8	0.98	0.999
CARM1	KAT2B	9606.ENSP00000325690	9606.ENSP00000263754	0	0	0	0	0.087	0.319	0.5	0.79	0.926
CARM1	NCOR1	9606.ENSP00000325690	9606.ENSP00000268712	0	0	0	0	0.084	0.069	0.5	0.433	0.726
CARM1	HDAC3	9606.ENSP00000325690	9606.ENSP00000302967	0	0	0	0	0.084	0.046	0.5	0.176	0.592
CARM1	EZH2	9606.ENSP00000325690	9606.ENSP00000320147	0	0	0	0	0.062	0.122	0	0.748	0.775
CARM1	DNMT1	9606.ENSP00000325690	9606.ENSP00000352516	0	0	0	0	0.084	0	0	0.377	0.405
CARM1	KDM6A	9606.ENSP00000325690	9606.ENSP00000367203	0	0	0	0	0.06	0.113	0	0.346	0.407
CARM1	SETD2	9606.ENSP00000325690	9606.ENSP00000386759	0	0	0	0	0.094	0.049	0	0.382	0.421
CARM1	HDAC1	9606.ENSP00000325690	9606.ENSP00000362649	0	0	0	0	0.084	0.046	0	0.416	0.445
CARM1	NSD2	9606.ENSP00000325690	9606.ENSP00000372351	0	0	0	0	0.074	0.049	0	0.438	0.462
CARM1	KDM5C	9606.ENSP00000325690	9606.ENSP00000364550	0	0	0	0	0.338	0.052	0	0.22	0.468
CARM1	NSD1	9606.ENSP00000325690	9606.ENSP00000395929	0	0	0	0	0.105	0.049	0	0.426	0.469
CARM1	HDAC9	9606.ENSP00000325690	9606.ENSP00000408617	0	0	0	0	0	0.046	0	0.57	0.573
CARM1	EHMT2	9606.ENSP00000325690	9606.ENSP00000379078	0	0	0	0	0.08	0.049	0	0.59	0.61
CARM1	DOT1L	9606.ENSP00000325690	9606.ENSP00000381657	0	0	0	0	0.105	0.115	0	0.563	0.624
CARM1	KDM1A	9606.ENSP00000325690	9606.ENSP00000383042	0	0	0	0	0.106	0.292	0	0.514	0.666
CARM1	KAT5	9606.ENSP00000325690	9606.ENSP00000340330	0	0	0	0	0.049	0	0.5	0.409	0.694
CARM1	NCOR2	9606.ENSP00000325690	9606.ENSP00000384018	0	0	0	0	0.281	0.069	0.5	0.328	0.745
CARM1	NCOA1	9606.ENSP00000325690	9606.ENSP00000385216	0	0	0	0	0.049	0.528	0.4	0.923	0.976
CARM1	NCOA2	9606.ENSP00000325690	9606.ENSP00000399968	0	0	0	0	0.049	0.547	0.4	0.98	0.994
CARM1	NCOA3	9606.ENSP00000325690	9606.ENSP00000361066	0	0	0	0	0.063	0.826	0.9	0.883	0.997
CTSB	PPARG	9606.ENSP00000345672	9606.ENSP00000287820	0	0	0	0	0.057	0	0	0.399	0.41
CTSB	CTSL	9606.ENSP00000345672	9606.ENSP00000345344	0	0	0.129	0.648	0.212	0.095	0.9	0.647	0.974
CTSB	HIF1A	9606.ENSP00000345672	9606.ENSP00000437955	0	0	0	0	0.1	0.069	0	0.387	0.442
CTSB	XIAP	9606.ENSP00000345672	9606.ENSP00000360242	0	0	0	0	0.042	0	0.65	0.307	0.747
CTSB	PLAU	9606.ENSP00000345672	9606.ENSP00000361850	0	0	0	0	0.08	0	0.54	0.741	0.88
CTSL	PLAU	9606.ENSP00000345344	9606.ENSP00000361850	0	0	0	0	0.086	0	0	0.418	0.445
CTSL	XIAP	9606.ENSP00000345344	9606.ENSP00000360242	0	0	0	0	0	0	0.65	0.153	0.69
DNMT1	KDM4B	9606.ENSP00000352516	9606.ENSP00000159111	0	0	0	0	0	0	0	0.629	0.629
DNMT1	SIRT1	9606.ENSP00000352516	9606.ENSP00000212015	0	0	0	0	0.047	0.597	0	0.815	0.922
DNMT1	HDAC5	9606.ENSP00000352516	9606.ENSP00000225983	0	0	0	0	0	0.091	0	0.49	0.516
DNMT1	MBD2	9606.ENSP00000352516	9606.ENSP00000256429	0	0	0	0	0.049	0.591	0.5	0.926	0.983
DNMT1	MDM2	9606.ENSP00000352516	9606.ENSP00000258149	0	0	0	0	0.049	0	0	0.658	0.66
DNMT1	EP300	9606.ENSP00000352516	9606.ENSP00000263253	0	0	0	0	0.06	0.074	0	0.603	0.625
DNMT1	KAT2B	9606.ENSP00000352516	9606.ENSP00000263754	0	0	0	0	0.055	0.292	0	0.489	0.628
DNMT1	HDAC4	9606.ENSP00000352516	9606.ENSP00000264606	0	0	0	0	0	0.095	0	0.744	0.759
DNMT1	NCOR1	9606.ENSP00000352516	9606.ENSP00000268712	0	0	0	0	0.067	0.292	0	0.86	0.899
DNMT1	PPARG	9606.ENSP00000352516	9606.ENSP00000287820	0	0	0	0	0	0	0	0.446	0.446
DNMT1	MGMT	9606.ENSP00000352516	9606.ENSP00000302111	0	0	0	0	0	0	0	0.587	0.587
DNMT1	HDAC3	9606.ENSP00000352516	9606.ENSP00000302967	0	0	0	0	0.056	0.312	0	0.432	0.599
DNMT1	SUZ12	9606.ENSP00000352516	9606.ENSP00000316578	0	0	0	0	0.074	0.311	0.5	0.754	0.911
DNMT1	EZH2	9606.ENSP00000352516	9606.ENSP00000320147	0	0	0	0	0.253	0.826	0.5	0.997	0.999
DNMT1	EED	9606.ENSP00000352516	9606.ENSP00000338186	0	0	0	0	0.058	0.524	0.5	0.691	0.921
DNMT1	KAT5	9606.ENSP00000352516	9606.ENSP00000340330	0	0	0	0	0	0.516	0	0.691	0.844
DNMT1	KDM5C	9606.ENSP00000352516	9606.ENSP00000364550	0	0	0	0	0.06	0	0	0.4	0.412
DNMT1	NCOR2	9606.ENSP00000352516	9606.ENSP00000384018	0	0	0	0	0.06	0	0	0.406	0.418
DNMT1	KDM5A	9606.ENSP00000352516	9606.ENSP00000382688	0	0	0	0	0.049	0	0	0.425	0.43
DNMT1	NSD1	9606.ENSP00000352516	9606.ENSP00000395929	0	0	0	0	0.067	0.053	0	0.407	0.431
DNMT1	NSD2	9606.ENSP00000352516	9606.ENSP00000372351	0	0	0	0	0.102	0.053	0	0.4	0.445
DNMT1	KDM3A	9606.ENSP00000352516	9606.ENSP00000386660	0	0	0	0	0.042	0	0	0.453	0.453
DNMT1	KDM5B	9606.ENSP00000352516	9606.ENSP00000356233	0	0	0	0	0	0	0	0.496	0.496
DNMT1	HIF1A	9606.ENSP00000352516	9606.ENSP00000437955	0	0	0	0	0.044	0	0	0.53	0.531
DNMT1	SETD2	9606.ENSP00000352516	9606.ENSP00000386759	0	0	0	0	0.067	0.053	0	0.528	0.546
DNMT1	DOT1L	9606.ENSP00000352516	9606.ENSP00000381657	0	0	0	0	0.083	0	0	0.541	0.561
DNMT1	HDAC9	9606.ENSP00000352516	9606.ENSP00000408617	0	0	0	0	0	0.091	0	0.545	0.569
DNMT1	HDAC6	9606.ENSP00000352516	9606.ENSP00000365804	0	0	0	0	0.049	0.076	0	0.568	0.587
DNMT1	KDM6A	9606.ENSP00000352516	9606.ENSP00000367203	0	0	0	0	0	0.045	0	0.828	0.829
DNMT1	RBBP4	9606.ENSP00000352516	9606.ENSP00000362592	0	0	0	0	0.118	0.292	0.5	0.6	0.858
DNMT1	KDM1A	9606.ENSP00000352516	9606.ENSP00000383042	0	0	0	0	0.084	0.625	0	0.996	0.998
DNMT1	MECP2	9606.ENSP00000352516	9606.ENSP00000395535	0	0	0	0	0.049	0.295	0	0.997	0.998
DNMT1	EHMT2	9606.ENSP00000352516	9606.ENSP00000379078	0	0	0	0	0.101	0.63	0	0.995	0.998
DNMT1	HDAC2	9606.ENSP00000352516	9606.ENSP00000430432	0	0	0	0	0.057	0.742	0.8	0.996	0.999
DNMT1	UHRF1	9606.ENSP00000352516	9606.ENSP00000479617	0	0	0.325	0	0.252	0.927	0.9	0.998	0.999
DNMT1	HDAC1	9606.ENSP00000352516	9606.ENSP00000362649	0	0	0	0	0.146	0.885	0.8	0.998	0.999
DOT1L	KDM4B	9606.ENSP00000381657	9606.ENSP00000159111	0	0	0	0	0.066	0	0	0.454	0.468
DOT1L	SIRT1	9606.ENSP00000381657	9606.ENSP00000212015	0	0	0	0	0	0.546	0	0.808	0.909
DOT1L	KMT2C	9606.ENSP00000381657	9606.ENSP00000262189	0	0	0	0	0.098	0	0	0.431	0.465
DOT1L	EP300	9606.ENSP00000381657	9606.ENSP00000263253	0	0	0	0	0.049	0	0	0.673	0.676
DOT1L	KAT2B	9606.ENSP00000381657	9606.ENSP00000263754	0	0	0	0	0.088	0.073	0	0.519	0.557
DOT1L	KMT2D	9606.ENSP00000381657	9606.ENSP00000301067	0	0	0	0	0.139	0	0	0.348	0.415
DOT1L	SUZ12	9606.ENSP00000381657	9606.ENSP00000316578	0	0	0	0	0.055	0	0	0.683	0.687
DOT1L	EZH2	9606.ENSP00000381657	9606.ENSP00000320147	0	0	0	0	0.062	0.117	0	0.852	0.867
DOT1L	MEN1	9606.ENSP00000381657	9606.ENSP00000337088	0	0	0	0	0.075	0	0	0.585	0.6
DOT1L	EED	9606.ENSP00000381657	9606.ENSP00000338186	0	0	0	0	0.055	0	0	0.634	0.639
DOT1L	KAT5	9606.ENSP00000381657	9606.ENSP00000340330	0	0	0	0	0.042	0.096	0	0.459	0.491
DOT1L	KDM5B	9606.ENSP00000381657	9606.ENSP00000356233	0	0	0	0	0.051	0	0	0.45	0.456
DOT1L	HDAC1	9606.ENSP00000381657	9606.ENSP00000362649	0	0	0	0	0.063	0.075	0	0.685	0.703
DOT1L	KDM5C	9606.ENSP00000381657	9606.ENSP00000364550	0	0	0	0	0.118	0	0	0.374	0.425
DOT1L	KDM6A	9606.ENSP00000381657	9606.ENSP00000367203	0	0	0	0	0.063	0	0	0.659	0.667
DOT1L	KDM4C	9606.ENSP00000381657	9606.ENSP00000370710	0	0	0	0	0	0	0	0.623	0.623
DOT1L	NSD2	9606.ENSP00000381657	9606.ENSP00000372351	0	0	0	0	0.075	0.117	0	0.736	0.766
DOT1L	EHMT2	9606.ENSP00000381657	9606.ENSP00000379078	0	0	0	0	0.071	0.117	0	0.691	0.725
DOT1L	HDAC9	9606.ENSP00000381657	9606.ENSP00000408617	0	0	0	0	0	0.071	0	0.382	0.401
DOT1L	HDAC2	9606.ENSP00000381657	9606.ENSP00000430432	0	0	0	0	0.056	0.075	0	0.449	0.477
DOT1L	KDM5A	9606.ENSP00000381657	9606.ENSP00000382688	0	0	0	0	0.051	0	0	0.501	0.506
DOT1L	NSD1	9606.ENSP00000381657	9606.ENSP00000395929	0	0	0	0	0.055	0.117	0	0.612	0.648
DOT1L	KDM1A	9606.ENSP00000381657	9606.ENSP00000383042	0	0	0	0	0.049	0	0	0.685	0.688
DOT1L	SETD2	9606.ENSP00000381657	9606.ENSP00000386759	0	0	0	0	0.122	0.189	0	0.769	0.821
DOT1L	KMT2A	9606.ENSP00000381657	9606.ENSP00000436786	0	0	0	0	0.089	0.548	0	0.763	0.894
EED	SIRT1	9606.ENSP00000338186	9606.ENSP00000212015	0	0	0	0	0.075	0.389	0	0.538	0.716
EED	HDAC5	9606.ENSP00000338186	9606.ENSP00000225983	0	0	0	0	0.083	0.176	0.5	0.148	0.635
EED	KMT2C	9606.ENSP00000338186	9606.ENSP00000262189	0	0	0	0	0.042	0	0.5	0.232	0.6
EED	EP300	9606.ENSP00000338186	9606.ENSP00000263253	0	0	0	0	0.049	0	0.5	0.29	0.632
EED	HDAC4	9606.ENSP00000338186	9606.ENSP00000264606	0	0	0	0	0.09	0.176	0	0.266	0.402
EED	NCOR1	9606.ENSP00000338186	9606.ENSP00000268712	0	0	0	0	0.055	0.129	0.5	0.179	0.616
EED	PPARG	9606.ENSP00000338186	9606.ENSP00000287820	0	0	0	0	0	0	0.5	0.106	0.534
EED	KMT2D	9606.ENSP00000338186	9606.ENSP00000301067	0	0	0	0	0.047	0	0.5	0.184	0.577
EED	HDAC3	9606.ENSP00000338186	9606.ENSP00000302967	0	0	0	0	0.075	0.288	0.5	0.203	0.702
EED	SUZ12	9606.ENSP00000338186	9606.ENSP00000316578	0	0	0	0	0.176	0.997	0.9	0.999	0.999
EED	EZH2	9606.ENSP00000338186	9606.ENSP00000320147	0	0	0	0	0.138	0.998	0.9	0.999	0.999
EED	KDM5C	9606.ENSP00000338186	9606.ENSP00000364550	0	0	0	0	0.063	0.242	0	0.258	0.428
EED	NCOR2	9606.ENSP00000338186	9606.ENSP00000384018	0	0	0	0	0.042	0	0.4	0.136	0.46
EED	KDM5B	9606.ENSP00000338186	9606.ENSP00000356233	0	0	0	0	0.056	0.242	0	0.374	0.513
EED	NSD2	9606.ENSP00000338186	9606.ENSP00000372351	0	0	0	0	0.085	0.314	0	0.286	0.513
EED	NCOA3	9606.ENSP00000338186	9606.ENSP00000361066	0	0	0	0	0.075	0	0.5	0.091	0.543
EED	KMT2A	9606.ENSP00000338186	9606.ENSP00000436786	0	0	0	0	0.092	0.314	0	0.377	0.578
EED	SETD2	9606.ENSP00000338186	9606.ENSP00000386759	0	0	0	0	0.065	0.314	0	0.4	0.582
EED	KDM5A	9606.ENSP00000338186	9606.ENSP00000382688	0	0	0	0	0.074	0.44	0	0.265	0.586
EED	NSD1	9606.ENSP00000338186	9606.ENSP00000395929	0	0	0	0	0.087	0.314	0	0.407	0.596
EED	EHMT2	9606.ENSP00000338186	9606.ENSP00000379078	0	0	0	0	0.064	0.314	0	0.554	0.688
EED	KDM1A	9606.ENSP00000338186	9606.ENSP00000383042	0	0	0	0	0.062	0.095	0.5	0.473	0.746
EED	KDM6A	9606.ENSP00000338186	9606.ENSP00000367203	0	0	0	0	0.076	0.29	0.5	0.58	0.844
EED	HDAC1	9606.ENSP00000338186	9606.ENSP00000362649	0	0	0	0	0.118	0.763	0.5	0.598	0.952
EED	HDAC2	9606.ENSP00000338186	9606.ENSP00000430432	0	0	0	0	0.1	0.717	0.9	0.609	0.988
EED	RBBP4	9606.ENSP00000338186	9606.ENSP00000362592	0	0	0	0	0.125	0.989	0.9	0.996	0.999
EHMT2	KDM4B	9606.ENSP00000379078	9606.ENSP00000159111	0	0	0	0	0.045	0	0	0.578	0.58
EHMT2	SIRT1	9606.ENSP00000379078	9606.ENSP00000212015	0	0	0	0	0.042	0.096	0	0.521	0.549
EHMT2	HDAC5	9606.ENSP00000379078	9606.ENSP00000225983	0.042	0	0	0	0.09	0.127	0	0.438	0.515
EHMT2	EP300	9606.ENSP00000379078	9606.ENSP00000263253	0	0	0	0	0.076	0.091	0	0.741	0.764
EHMT2	KAT2B	9606.ENSP00000379078	9606.ENSP00000263754	0	0	0	0	0	0.331	0	0.52	0.665
EHMT2	HDAC4	9606.ENSP00000379078	9606.ENSP00000264606	0.042	0	0	0	0.06	0.127	0	0.46	0.519
EHMT2	NCOR1	9606.ENSP00000379078	9606.ENSP00000268712	0	0	0	0	0.092	0.096	0	0.395	0.46
EHMT2	HDAC3	9606.ENSP00000379078	9606.ENSP00000302967	0.042	0	0	0	0.067	0.127	0	0.36	0.435
EHMT2	SUZ12	9606.ENSP00000379078	9606.ENSP00000316578	0	0	0	0	0.093	0.31	0	0.73	0.816
EHMT2	EZH2	9606.ENSP00000379078	9606.ENSP00000320147	0	0	0	0.562	0.057	0.225	0	0.94	0.953
EHMT2	MEN1	9606.ENSP00000379078	9606.ENSP00000337088	0	0	0	0	0.273	0.127	0	0.254	0.485
EHMT2	KAT5	9606.ENSP00000379078	9606.ENSP00000340330	0	0	0	0	0.081	0.094	0	0.879	0.891
EHMT2	KDM5B	9606.ENSP00000379078	9606.ENSP00000356233	0	0	0	0	0.101	0.154	0	0.693	0.746
EHMT2	RBBP4	9606.ENSP00000379078	9606.ENSP00000362592	0	0	0	0	0.088	0.19	0.5	0.409	0.752
EHMT2	HDAC1	9606.ENSP00000379078	9606.ENSP00000362649	0.042	0	0	0	0.083	0.662	0.5	0.996	0.999
EHMT2	KDM5C	9606.ENSP00000379078	9606.ENSP00000364550	0	0	0	0	0.111	0.375	0	0.984	0.99
EHMT2	HDAC6	9606.ENSP00000379078	9606.ENSP00000365804	0.042	0	0	0	0.083	0.127	0	0.376	0.458
EHMT2	KDM6A	9606.ENSP00000379078	9606.ENSP00000367203	0	0	0	0	0.055	0.269	0	0.555	0.666
EHMT2	KDM4C	9606.ENSP00000379078	9606.ENSP00000370710	0	0	0	0	0	0	0	0.717	0.717
EHMT2	SETD2	9606.ENSP00000379078	9606.ENSP00000386759	0	0	0	0.552	0.083	0.1	0	0.348	0.415
EHMT2	HDAC9	9606.ENSP00000379078	9606.ENSP00000408617	0.042	0	0	0	0.06	0.127	0	0.443	0.503
EHMT2	KDM3A	9606.ENSP00000379078	9606.ENSP00000386660	0	0	0	0	0.057	0	0	0.628	0.634
EHMT2	MECP2	9606.ENSP00000379078	9606.ENSP00000395535	0	0	0	0	0.084	0	0	0.727	0.739
EHMT2	KDM5A	9606.ENSP00000379078	9606.ENSP00000382688	0	0	0	0	0.069	0.154	0	0.697	0.741
EHMT2	HDAC2	9606.ENSP00000379078	9606.ENSP00000430432	0.042	0	0	0	0.082	0.644	0.5	0.902	0.982
EHMT2	KDM1A	9606.ENSP00000379078	9606.ENSP00000383042	0	0	0	0	0.175	0.525	0	0.988	0.995
EHMT2	UHRF1	9606.ENSP00000379078	9606.ENSP00000479617	0	0	0	0	0.049	0.722	0	0.99	0.997
EP300	SIRT1	9606.ENSP00000263253	9606.ENSP00000212015	0	0	0	0	0.138	0.698	0	0.902	0.972
EP300	HDAC5	9606.ENSP00000263253	9606.ENSP00000225983	0	0	0	0	0.049	0.09	0.5	0.636	0.821
EP300	VHL	9606.ENSP00000263253	9606.ENSP00000256474	0	0	0	0	0.121	0.735	0	0.532	0.881
EP300	MDM2	9606.ENSP00000263253	9606.ENSP00000258149	0	0	0	0	0.152	0.82	0	0.994	0.999
EP300	KMT2C	9606.ENSP00000263253	9606.ENSP00000262189	0	0	0	0	0.382	0.11	0.5	0.627	0.884
EP300	NR1I2	9606.ENSP00000263253	9606.ENSP00000336528	0	0	0	0	0	0.325	0	0.187	0.428
EP300	KDM5B	9606.ENSP00000263253	9606.ENSP00000356233	0	0	0	0	0.132	0	0	0.377	0.436
EP300	MGMT	9606.ENSP00000263253	9606.ENSP00000302111	0	0	0	0	0	0.292	0	0.268	0.459
EP300	KDM5C	9606.ENSP00000263253	9606.ENSP00000364550	0	0	0	0	0.238	0	0	0.376	0.504
EP300	MECP2	9606.ENSP00000263253	9606.ENSP00000395535	0	0	0	0	0.075	0.095	0	0.47	0.517
EP300	KDM5A	9606.ENSP00000263253	9606.ENSP00000382688	0	0	0	0	0.297	0	0	0.453	0.599
EP300	NSD1	9606.ENSP00000263253	9606.ENSP00000395929	0	0	0	0	0.356	0.091	0	0.448	0.649
EP300	NSD2	9606.ENSP00000263253	9606.ENSP00000372351	0	0	0	0	0.063	0.091	0	0.641	0.668
EP300	RBBP4	9606.ENSP00000263253	9606.ENSP00000362592	0	0	0	0	0.044	0.162	0.5	0.323	0.692
EP300	KDM3A	9606.ENSP00000263253	9606.ENSP00000386660	0	0	0	0	0.113	0.301	0	0.619	0.743
EP300	SUZ12	9606.ENSP00000263253	9606.ENSP00000316578	0	0	0	0	0.049	0	0.5	0.507	0.745
EP300	SETD2	9606.ENSP00000263253	9606.ENSP00000386759	0	0	0	0	0.499	0.091	0	0.518	0.761
EP300	KMT2A	9606.ENSP00000263253	9606.ENSP00000436786	0	0	0	0	0.288	0.125	0.5	0.521	0.831
EP300	NCOR2	9606.ENSP00000263253	9606.ENSP00000384018	0	0	0	0	0.263	0.309	0.5	0.574	0.877
EP300	HDAC4	9606.ENSP00000263253	9606.ENSP00000264606	0	0	0	0	0.06	0.09	0.5	0.767	0.887
EP300	KMT2D	9606.ENSP00000263253	9606.ENSP00000301067	0	0	0	0	0.363	0.11	0.5	0.677	0.896
EP300	KDM1A	9606.ENSP00000263253	9606.ENSP00000383042	0	0	0	0	0.049	0.292	0.5	0.738	0.899
EP300	KDM6A	9606.ENSP00000263253	9606.ENSP00000367203	0	0	0	0	0.251	0.067	0.5	0.753	0.902
EP300	HDAC2	9606.ENSP00000263253	9606.ENSP00000430432	0	0	0	0	0.049	0.21	0.5	0.87	0.944
EP300	HDAC3	9606.ENSP00000263253	9606.ENSP00000302967	0	0	0	0	0.047	0.645	0.5	0.783	0.958
EP300	NCOR1	9606.ENSP00000263253	9606.ENSP00000268712	0	0	0	0	0.436	0.313	0.5	0.816	0.959
EP300	EZH2	9606.ENSP00000263253	9606.ENSP00000320147	0	0	0	0	0.069	0.593	0.5	0.828	0.963
EP300	HDAC9	9606.ENSP00000263253	9606.ENSP00000408617	0	0	0	0	0	0.09	0.5	0.928	0.964
EP300	KAT5	9606.ENSP00000263253	9606.ENSP00000340330	0	0	0	0	0.144	0.51	0.4	0.882	0.966
EP300	HDAC6	9606.ENSP00000263253	9606.ENSP00000365804	0	0	0	0	0.06	0.748	0.5	0.925	0.99
EP300	PPARG	9606.ENSP00000263253	9606.ENSP00000287820	0	0	0	0	0	0.86	0.5	0.963	0.997
EP300	NCOA2	9606.ENSP00000263253	9606.ENSP00000399968	0	0	0	0	0.215	0.641	0.8	0.976	0.998
EP300	HIF1A	9606.ENSP00000263253	9606.ENSP00000437955	0	0	0	0	0.082	0.999	0.9	0.996	0.999
EP300	HDAC1	9606.ENSP00000263253	9606.ENSP00000362649	0	0	0	0	0.049	0.806	0.5	0.995	0.999
EP300	NCOA1	9606.ENSP00000263253	9606.ENSP00000385216	0	0	0	0	0.15	0.792	0.8	0.991	0.999
EP300	KAT2B	9606.ENSP00000263253	9606.ENSP00000263754	0	0	0	0	0.049	0.841	0.9	0.998	0.999
EP300	NCOA3	9606.ENSP00000263253	9606.ENSP00000361066	0	0	0	0	0.175	0.88	0.8	0.993	0.999
EZH2	KDM4B	9606.ENSP00000320147	9606.ENSP00000159111	0	0	0	0	0	0	0	0.529	0.529
EZH2	SIRT1	9606.ENSP00000320147	9606.ENSP00000212015	0	0	0	0	0.049	0.646	0.36	0.766	0.942
EZH2	HDAC5	9606.ENSP00000320147	9606.ENSP00000225983	0.042	0	0	0	0.061	0.127	0.5	0.338	0.692
EZH2	MBD2	9606.ENSP00000320147	9606.ENSP00000256429	0	0	0	0	0.059	0.195	0	0.33	0.448
EZH2	MDM2	9606.ENSP00000320147	9606.ENSP00000258149	0	0	0	0	0.055	0.536	0	0.884	0.945
EZH2	KMT2C	9606.ENSP00000320147	9606.ENSP00000262189	0	0	0	0.566	0.131	0.053	0.5	0.554	0.792
EZH2	KAT2B	9606.ENSP00000320147	9606.ENSP00000263754	0	0	0	0	0.042	0.331	0	0.507	0.657
EZH2	HDAC4	9606.ENSP00000320147	9606.ENSP00000264606	0.042	0	0	0	0.061	0.127	0	0.707	0.739
EZH2	NCOR1	9606.ENSP00000320147	9606.ENSP00000268712	0	0	0	0	0.055	0.213	0.5	0.555	0.812
EZH2	PPARG	9606.ENSP00000320147	9606.ENSP00000287820	0	0	0	0	0.056	0.311	0.5	0.397	0.778
EZH2	KMT2D	9606.ENSP00000320147	9606.ENSP00000301067	0	0	0	0.566	0.125	0.044	0.5	0.294	0.665
EZH2	MGMT	9606.ENSP00000320147	9606.ENSP00000302111	0	0	0	0	0	0	0	0.417	0.416
EZH2	HDAC3	9606.ENSP00000320147	9606.ENSP00000302967	0.042	0	0	0	0.067	0.585	0.5	0.954	0.989
EZH2	SUZ12	9606.ENSP00000320147	9606.ENSP00000316578	0	0	0	0	0.114	0.999	0.9	0.999	0.999
EZH2	NSD1	9606.ENSP00000320147	9606.ENSP00000395929	0	0	0	0.567	0.129	0.071	0	0.33	0.411
EZH2	NCOA1	9606.ENSP00000320147	9606.ENSP00000385216	0	0	0	0	0	0.292	0	0.225	0.427
EZH2	KMT2A	9606.ENSP00000320147	9606.ENSP00000436786	0	0	0	0.571	0.049	0	0	0.434	0.438
EZH2	NSD2	9606.ENSP00000320147	9606.ENSP00000372351	0	0	0	0.564	0.21	0.071	0	0.339	0.473
EZH2	KAT5	9606.ENSP00000320147	9606.ENSP00000340330	0	0	0	0	0.059	0.094	0	0.453	0.494
EZH2	HDAC6	9606.ENSP00000320147	9606.ENSP00000365804	0.042	0	0	0	0.061	0.127	0	0.468	0.527
EZH2	KDM4C	9606.ENSP00000320147	9606.ENSP00000370710	0	0	0	0	0.044	0	0	0.526	0.527
EZH2	KDM5C	9606.ENSP00000320147	9606.ENSP00000364550	0	0	0	0	0.059	0.154	0	0.471	0.542
EZH2	KDM3A	9606.ENSP00000320147	9606.ENSP00000386660	0	0	0	0	0.097	0	0	0.518	0.547
EZH2	NCOR2	9606.ENSP00000320147	9606.ENSP00000384018	0	0	0	0	0.055	0.096	0.4	0.388	0.644
EZH2	NCOA3	9606.ENSP00000320147	9606.ENSP00000361066	0	0	0	0	0.056	0.044	0.5	0.308	0.645
EZH2	HDAC9	9606.ENSP00000320147	9606.ENSP00000408617	0.042	0	0	0	0.061	0.127	0	0.67	0.706
EZH2	HIF1A	9606.ENSP00000320147	9606.ENSP00000437955	0	0	0	0	0.066	0.047	0	0.706	0.715
EZH2	MECP2	9606.ENSP00000320147	9606.ENSP00000395535	0	0	0	0	0.059	0	0	0.727	0.732
EZH2	MEN1	9606.ENSP00000320147	9606.ENSP00000337088	0	0	0	0	0.049	0.127	0	0.753	0.777
EZH2	UHRF1	9606.ENSP00000320147	9606.ENSP00000479617	0	0	0	0	0.301	0.302	0	0.642	0.81
EZH2	KDM5A	9606.ENSP00000320147	9606.ENSP00000382688	0	0	0	0	0.052	0.375	0	0.734	0.829
EZH2	KDM5B	9606.ENSP00000320147	9606.ENSP00000356233	0	0	0	0	0.052	0.154	0	0.823	0.845
EZH2	KDM6A	9606.ENSP00000320147	9606.ENSP00000367203	0	0	0	0	0.075	0.271	0.5	0.91	0.965
EZH2	KDM1A	9606.ENSP00000320147	9606.ENSP00000383042	0	0	0	0	0.074	0.329	0.5	0.993	0.997
EZH2	RBBP4	9606.ENSP00000320147	9606.ENSP00000362592	0	0	0	0	0.078	0.919	0.9	0.995	0.999
EZH2	HDAC1	9606.ENSP00000320147	9606.ENSP00000362649	0.042	0	0	0	0.09	0.862	0.5	0.996	0.999
EZH2	HDAC2	9606.ENSP00000320147	9606.ENSP00000430432	0.042	0	0	0	0.102	0.812	0.9	0.985	0.999
F2	PLAU	9606.ENSP00000308541	9606.ENSP00000361850	0	0	0.164	0.641	0	0	0.54	0.198	0.664
FTO	PPARG	9606.ENSP00000418823	9606.ENSP00000287820	0	0	0	0	0	0	0	0.609	0.609
HDAC1	SIRT1	9606.ENSP00000362649	9606.ENSP00000212015	0	0	0	0	0	0.528	0	0.987	0.993
HDAC1	HDAC5	9606.ENSP00000362649	9606.ENSP00000225983	0	0	0.18	0.61	0.049	0.474	0.4	0.373	0.818
HDAC1	MBD2	9606.ENSP00000362649	9606.ENSP00000256429	0	0	0	0	0.073	0.989	0.54	0.81	0.999
HDAC1	VHL	9606.ENSP00000362649	9606.ENSP00000256474	0	0	0	0	0.067	0.51	0	0.229	0.616
HDAC1	MDM2	9606.ENSP00000362649	9606.ENSP00000258149	0	0	0	0	0.061	0.737	0	0.863	0.963
HDAC1	KMT2C	9606.ENSP00000362649	9606.ENSP00000262189	0	0	0	0	0.069	0.069	0.5	0.327	0.669
HDAC1	KAT2B	9606.ENSP00000362649	9606.ENSP00000263754	0	0	0	0	0.063	0.183	0.5	0.946	0.976
HDAC1	HDAC4	9606.ENSP00000362649	9606.ENSP00000264606	0	0	0.174	0.612	0.049	0.288	0	0.655	0.781
HDAC1	NCOR1	9606.ENSP00000362649	9606.ENSP00000268712	0	0	0	0	0.081	0.435	0.8	0.996	0.999
HDAC1	PPARG	9606.ENSP00000362649	9606.ENSP00000287820	0	0	0	0	0	0.516	0.5	0.456	0.857
HDAC1	KMT2D	9606.ENSP00000362649	9606.ENSP00000301067	0	0	0	0	0.079	0.069	0.5	0.287	0.653
HDAC1	HDAC3	9606.ENSP00000362649	9606.ENSP00000302967	0	0	0.059	0.963	0.262	0	0.9	0.058	0.925
HDAC1	SUZ12	9606.ENSP00000362649	9606.ENSP00000316578	0	0	0	0	0.089	0.651	0.5	0.781	0.96
HDAC1	MEN1	9606.ENSP00000362649	9606.ENSP00000337088	0	0	0	0	0.104	0.292	0.5	0.227	0.722
HDAC1	KAT5	9606.ENSP00000362649	9606.ENSP00000340330	0	0	0	0	0.081	0.398	0.5	0.954	0.985
HDAC1	KDM5B	9606.ENSP00000362649	9606.ENSP00000356233	0	0	0	0	0.057	0.651	0	0.96	0.986
HDAC1	RBBP4	9606.ENSP00000362649	9606.ENSP00000362592	0	0	0	0	0.283	0.998	0.9	0.998	0.999
HDAC1	KDM3A	9606.ENSP00000362649	9606.ENSP00000386660	0	0	0	0	0.049	0.045	0	0.417	0.424
HDAC1	NSD1	9606.ENSP00000362649	9606.ENSP00000395929	0.042	0	0	0	0.1	0.127	0	0.329	0.428
HDAC1	NCOA1	9606.ENSP00000362649	9606.ENSP00000385216	0	0	0	0	0	0	0	0.505	0.505
HDAC1	KDM4C	9606.ENSP00000362649	9606.ENSP00000370710	0	0	0	0	0	0.292	0	0.369	0.534
HDAC1	KDM6A	9606.ENSP00000362649	9606.ENSP00000367203	0	0	0	0	0.075	0.181	0	0.491	0.581
HDAC1	SETD2	9606.ENSP00000362649	9606.ENSP00000386759	0.042	0	0	0	0.085	0.203	0	0.587	0.673
HDAC1	HDAC6	9606.ENSP00000362649	9606.ENSP00000365804	0	0	0.14	0.611	0.049	0.288	0	0.598	0.735
HDAC1	KMT2A	9606.ENSP00000362649	9606.ENSP00000436786	0.042	0	0	0	0.072	0.42	0.5	0.373	0.809
HDAC1	NSD2	9606.ENSP00000362649	9606.ENSP00000372351	0.042	0	0	0	0.067	0.758	0	0.597	0.901
HDAC1	KDM5A	9606.ENSP00000362649	9606.ENSP00000382688	0	0	0	0	0.063	0.677	0	0.772	0.925
HDAC1	KDM5C	9606.ENSP00000362649	9606.ENSP00000364550	0	0	0	0	0.113	0.342	0	0.952	0.969
HDAC1	HDAC9	9606.ENSP00000362649	9606.ENSP00000408617	0	0	0.169	0.613	0	0.721	0	0.928	0.982
HDAC1	HIF1A	9606.ENSP00000362649	9606.ENSP00000437955	0	0	0	0	0	0.79	0	0.926	0.983
HDAC1	UHRF1	9606.ENSP00000362649	9606.ENSP00000479617	0	0	0	0	0.098	0.809	0	0.98	0.996
HDAC1	MECP2	9606.ENSP00000362649	9606.ENSP00000395535	0	0	0	0	0.049	0.757	0.5	0.996	0.999
HDAC1	KDM1A	9606.ENSP00000362649	9606.ENSP00000383042	0	0	0	0	0.176	0.942	0.4	0.998	0.999
HDAC1	NCOR2	9606.ENSP00000362649	9606.ENSP00000384018	0	0	0	0	0.049	0.701	0.8	0.995	0.999
HDAC1	HDAC2	9606.ENSP00000362649	9606.ENSP00000430432	0	0	0.049	0.983	0.101	0.994	0.9	0.982	0.999
HDAC2	SIRT1	9606.ENSP00000430432	9606.ENSP00000212015	0	0	0	0	0.074	0.372	0	0.839	0.898
HDAC2	HDAC5	9606.ENSP00000430432	9606.ENSP00000225983	0	0	0.179	0.609	0	0.288	0.4	0.374	0.751
HDAC2	MBD2	9606.ENSP00000430432	9606.ENSP00000256429	0	0	0	0	0.061	0.892	0.54	0.66	0.982
HDAC2	VHL	9606.ENSP00000430432	9606.ENSP00000256474	0	0	0	0	0.049	0.595	0	0.167	0.651
HDAC2	MDM2	9606.ENSP00000430432	9606.ENSP00000258149	0	0	0	0	0.079	0.299	0	0.377	0.563
HDAC2	KAT2B	9606.ENSP00000430432	9606.ENSP00000263754	0	0	0	0	0.063	0.183	0.5	0.885	0.95
HDAC2	HDAC4	9606.ENSP00000430432	9606.ENSP00000264606	0	0	0.17	0.611	0.044	0.288	0	0.73	0.827
HDAC2	NCOR1	9606.ENSP00000430432	9606.ENSP00000268712	0	0	0	0	0.067	0.236	0.8	0.966	0.994
HDAC2	PPARG	9606.ENSP00000430432	9606.ENSP00000287820	0	0	0	0	0	0.051	0.5	0.583	0.784
HDAC2	HDAC3	9606.ENSP00000430432	9606.ENSP00000302967	0	0	0.059	0.963	0.067	0	0.9	0.056	0.906
HDAC2	SUZ12	9606.ENSP00000430432	9606.ENSP00000316578	0	0	0	0	0.084	0.823	0.9	0.756	0.995
HDAC2	MEN1	9606.ENSP00000430432	9606.ENSP00000337088	0	0	0	0	0.089	0.292	0	0.151	0.404
HDAC2	KAT5	9606.ENSP00000430432	9606.ENSP00000340330	0	0	0	0	0.056	0.185	0	0.615	0.678
HDAC2	KDM5B	9606.ENSP00000430432	9606.ENSP00000356233	0	0	0	0	0.082	0.342	0	0.471	0.653
HDAC2	NCOA3	9606.ENSP00000430432	9606.ENSP00000361066	0	0	0	0	0.056	0	0	0.536	0.544
HDAC2	RBBP4	9606.ENSP00000430432	9606.ENSP00000362592	0	0	0	0	0.128	0.957	0.9	0.997	0.999
HDAC2	KDM5C	9606.ENSP00000430432	9606.ENSP00000364550	0	0	0	0	0.064	0.342	0	0.815	0.876
HDAC2	HDAC6	9606.ENSP00000430432	9606.ENSP00000365804	0	0	0.136	0.611	0.049	0.288	0	0.609	0.741
HDAC2	KDM6A	9606.ENSP00000430432	9606.ENSP00000367203	0	0	0	0	0.057	0.338	0	0.408	0.598
HDAC2	KDM4C	9606.ENSP00000430432	9606.ENSP00000370710	0	0	0	0	0	0	0	0.594	0.594
HDAC2	NSD2	9606.ENSP00000430432	9606.ENSP00000372351	0.042	0	0	0	0.067	0.553	0	0.35	0.706
HDAC2	KDM5A	9606.ENSP00000430432	9606.ENSP00000382688	0	0	0	0	0.064	0.655	0	0.653	0.878
HDAC2	KDM1A	9606.ENSP00000430432	9606.ENSP00000383042	0	0	0	0	0.133	0.941	0.4	0.997	0.999
HDAC2	NCOR2	9606.ENSP00000430432	9606.ENSP00000384018	0	0	0	0	0.044	0.643	0.8	0.92	0.993
HDAC2	KDM3A	9606.ENSP00000430432	9606.ENSP00000386660	0	0	0	0	0.057	0.045	0	0.622	0.629
HDAC2	SETD2	9606.ENSP00000430432	9606.ENSP00000386759	0.042	0	0	0	0.075	0.203	0	0.586	0.668
HDAC2	MECP2	9606.ENSP00000430432	9606.ENSP00000395535	0	0	0	0	0.049	0.124	0.5	0.994	0.997
HDAC2	NCOA2	9606.ENSP00000430432	9606.ENSP00000399968	0	0	0	0	0.054	0	0	0.508	0.514
HDAC2	HDAC9	9606.ENSP00000430432	9606.ENSP00000408617	0	0	0.169	0.615	0	0.288	0	0.397	0.612
HDAC2	KMT2A	9606.ENSP00000430432	9606.ENSP00000436786	0.042	0	0	0	0.074	0.218	0	0.323	0.469
HDAC2	UHRF1	9606.ENSP00000430432	9606.ENSP00000479617	0	0	0	0	0.099	0.226	0	0.348	0.505
HDAC2	HIF1A	9606.ENSP00000430432	9606.ENSP00000437955	0	0	0	0	0.064	0.609	0	0.45	0.781
HDAC3	SIRT1	9606.ENSP00000302967	9606.ENSP00000212015	0	0	0	0	0.049	0.262	0	0.782	0.834
HDAC3	HDAC5	9606.ENSP00000302967	9606.ENSP00000225983	0	0	0.177	0.606	0.06	0.84	0.4	0.319	0.94
HDAC3	MDM2	9606.ENSP00000302967	9606.ENSP00000258149	0	0	0	0	0.061	0.294	0	0.203	0.426
HDAC3	KMT2C	9606.ENSP00000302967	9606.ENSP00000262189	0	0	0	0	0.104	0.069	0.5	0.141	0.594
HDAC3	KAT2B	9606.ENSP00000302967	9606.ENSP00000263754	0	0	0	0	0.06	0.396	0.5	0.653	0.888
HDAC3	HDAC4	9606.ENSP00000302967	9606.ENSP00000264606	0	0	0.175	0.603	0.049	0.877	0	0.308	0.924
HDAC3	NCOR1	9606.ENSP00000302967	9606.ENSP00000268712	0	0	0	0	0.075	0.933	0.8	0.996	0.999
HDAC3	PPARG	9606.ENSP00000302967	9606.ENSP00000287820	0	0	0	0	0	0.746	0.5	0.748	0.965
HDAC3	KMT2D	9606.ENSP00000302967	9606.ENSP00000301067	0	0	0	0	0.111	0.069	0.5	0.126	0.59
HDAC3	MEN1	9606.ENSP00000302967	9606.ENSP00000337088	0	0	0	0	0.143	0	0	0.437	0.497
HDAC3	HDAC6	9606.ENSP00000302967	9606.ENSP00000365804	0	0	0.131	0.597	0.049	0.288	0	0.347	0.565
HDAC3	NCOA2	9606.ENSP00000302967	9606.ENSP00000399968	0	0	0	0	0.055	0	0.5	0.159	0.568
HDAC3	NCOA1	9606.ENSP00000302967	9606.ENSP00000385216	0	0	0	0	0	0	0.5	0.234	0.601
HDAC3	NCOA3	9606.ENSP00000302967	9606.ENSP00000361066	0	0	0	0	0.049	0	0.5	0.242	0.608
HDAC3	SETD2	9606.ENSP00000302967	9606.ENSP00000386759	0.042	0	0	0	0.085	0.203	0	0.588	0.674
HDAC3	KDM6A	9606.ENSP00000302967	9606.ENSP00000367203	0	0	0	0	0.064	0.181	0.5	0.262	0.679
HDAC3	SUZ12	9606.ENSP00000302967	9606.ENSP00000316578	0	0	0	0	0.079	0.345	0.5	0.218	0.733
HDAC3	HDAC9	9606.ENSP00000302967	9606.ENSP00000408617	0	0	0.174	0.602	0	0.636	0	0.264	0.759
HDAC3	MECP2	9606.ENSP00000302967	9606.ENSP00000395535	0	0	0	0	0.047	0.353	0.5	0.324	0.763
HDAC3	KAT5	9606.ENSP00000302967	9606.ENSP00000340330	0	0	0	0	0.141	0.398	0	0.638	0.796
HDAC3	HIF1A	9606.ENSP00000302967	9606.ENSP00000437955	0	0	0	0	0.058	0.522	0	0.601	0.804
HDAC3	KDM1A	9606.ENSP00000302967	9606.ENSP00000383042	0	0	0	0	0.135	0.72	0.4	0.395	0.9
HDAC3	RBBP4	9606.ENSP00000302967	9606.ENSP00000362592	0	0	0	0	0.108	0.613	0.5	0.908	0.982
HDAC3	NCOR2	9606.ENSP00000302967	9606.ENSP00000384018	0	0	0	0	0.049	0.992	0.8	0.995	0.999
HDAC4	SIRT1	9606.ENSP00000264606	9606.ENSP00000212015	0	0	0	0	0.067	0.559	0	0.776	0.9
HDAC4	HDAC5	9606.ENSP00000264606	9606.ENSP00000225983	0	0	0.062	0.955	0.082	0.51	0.9	0.471	0.973
HDAC4	MDM2	9606.ENSP00000264606	9606.ENSP00000258149	0	0	0	0	0.066	0	0	0.507	0.52
HDAC4	KAT2B	9606.ENSP00000264606	9606.ENSP00000263754	0	0	0	0	0.079	0.157	0.5	0.768	0.898
HDAC4	KDM6A	9606.ENSP00000264606	9606.ENSP00000367203	0	0	0	0	0.075	0.15	0	0.358	0.452
HDAC4	KAT5	9606.ENSP00000264606	9606.ENSP00000340330	0	0	0	0	0.049	0.141	0	0.472	0.531
HDAC4	KDM5B	9606.ENSP00000264606	9606.ENSP00000356233	0	0	0	0	0.062	0.342	0	0.319	0.543
HDAC4	MECP2	9606.ENSP00000264606	9606.ENSP00000395535	0	0	0	0	0.082	0.124	0	0.479	0.544
HDAC4	KMT2A	9606.ENSP00000264606	9606.ENSP00000436786	0.042	0	0	0	0.067	0.127	0	0.499	0.557
HDAC4	HDAC6	9606.ENSP00000264606	9606.ENSP00000365804	0	0	0.159	0.664	0.06	0.048	0	0.579	0.641
HDAC4	KDM1A	9606.ENSP00000264606	9606.ENSP00000383042	0	0	0	0	0.062	0.153	0	0.66	0.707
HDAC4	HDAC9	9606.ENSP00000264606	9606.ENSP00000408617	0	0	0.064	0.951	0	0.292	0	0.604	0.715
HDAC4	PPARG	9606.ENSP00000264606	9606.ENSP00000287820	0	0	0	0	0.046	0.512	0	0.606	0.8
HDAC4	RBBP4	9606.ENSP00000264606	9606.ENSP00000362592	0	0	0	0	0.066	0.645	0	0.5	0.82
HDAC4	HIF1A	9606.ENSP00000264606	9606.ENSP00000437955	0	0	0	0	0.05	0.788	0	0.796	0.955
HDAC4	NCOR2	9606.ENSP00000264606	9606.ENSP00000384018	0	0	0	0	0.077	0.978	0.5	0.931	0.999
HDAC4	NCOR1	9606.ENSP00000264606	9606.ENSP00000268712	0	0	0	0	0.049	0.828	0.5	0.992	0.999
HDAC5	SIRT1	9606.ENSP00000225983	9606.ENSP00000212015	0	0	0	0	0	0.137	0	0.584	0.625
HDAC5	HDAC9	9606.ENSP00000225983	9606.ENSP00000408617	0	0	0.063	0.954	0	0	0	0.394	0.408
HDAC5	NCOA3	9606.ENSP00000225983	9606.ENSP00000361066	0	0	0	0	0	0	0	0.42	0.42
HDAC5	HDAC6	9606.ENSP00000225983	9606.ENSP00000365804	0	0	0.167	0.644	0.095	0.051	0	0.333	0.459
HDAC5	MECP2	9606.ENSP00000225983	9606.ENSP00000395535	0	0	0	0	0.075	0.124	0	0.426	0.494
HDAC5	HIF1A	9606.ENSP00000225983	9606.ENSP00000437955	0	0	0	0	0	0.309	0	0.306	0.5
HDAC5	KDM5B	9606.ENSP00000225983	9606.ENSP00000356233	0	0	0	0	0.064	0.342	0	0.254	0.501
HDAC5	KAT5	9606.ENSP00000225983	9606.ENSP00000340330	0	0	0	0	0.067	0.141	0	0.46	0.53
HDAC5	SUZ12	9606.ENSP00000225983	9606.ENSP00000316578	0	0	0	0	0.053	0.099	0.5	0.2	0.613
HDAC5	PPARG	9606.ENSP00000225983	9606.ENSP00000287820	0	0	0	0	0.046	0.045	0.5	0.265	0.62
HDAC5	KDM1A	9606.ENSP00000225983	9606.ENSP00000383042	0	0	0	0	0.062	0.374	0.4	0.446	0.779
HDAC5	KAT2B	9606.ENSP00000225983	9606.ENSP00000263754	0	0	0	0	0.061	0.157	0.5	0.61	0.825
HDAC5	RBBP4	9606.ENSP00000225983	9606.ENSP00000362592	0	0	0	0	0.06	0.488	0.5	0.46	0.852
HDAC5	NCOR2	9606.ENSP00000225983	9606.ENSP00000384018	0	0	0	0	0.084	0.572	0.5	0.751	0.944
HDAC5	NCOR1	9606.ENSP00000225983	9606.ENSP00000268712	0	0	0	0	0.049	0.787	0.5	0.82	0.979
HDAC6	SIRT1	9606.ENSP00000365804	9606.ENSP00000212015	0	0	0	0	0	0.137	0	0.758	0.782
HDAC6	MDM2	9606.ENSP00000365804	9606.ENSP00000258149	0	0	0	0	0.073	0	0	0.69	0.701
HDAC6	KAT2B	9606.ENSP00000365804	9606.ENSP00000263754	0	0	0	0	0.054	0.157	0.5	0.571	0.806
HDAC6	NCOR1	9606.ENSP00000365804	9606.ENSP00000268712	0	0	0	0	0.049	0.163	0.5	0.518	0.782
HDAC6	KAT5	9606.ENSP00000365804	9606.ENSP00000340330	0	0	0	0	0.049	0.365	0	0.519	0.684
HDAC6	RBBP4	9606.ENSP00000365804	9606.ENSP00000362592	0	0	0	0	0.06	0.307	0	0.657	0.757
HDAC6	KDM5C	9606.ENSP00000365804	9606.ENSP00000364550	0	0	0	0	0.193	0.236	0	0.246	0.495
HDAC6	SETD2	9606.ENSP00000365804	9606.ENSP00000386759	0.042	0	0	0	0.067	0.127	0	0.328	0.406
HDAC6	KDM6A	9606.ENSP00000365804	9606.ENSP00000367203	0	0	0	0	0.117	0.15	0	0.306	0.435
HDAC6	MECP2	9606.ENSP00000365804	9606.ENSP00000395535	0	0	0	0	0.169	0.124	0	0.381	0.51
HDAC6	KDM1A	9606.ENSP00000365804	9606.ENSP00000383042	0	0	0	0	0.062	0.228	0	0.476	0.588
HDAC6	HDAC9	9606.ENSP00000365804	9606.ENSP00000408617	0	0	0.144	0.654	0	0.299	0	0.564	0.715
HDAC6	HIF1A	9606.ENSP00000365804	9606.ENSP00000437955	0	0	0	0	0	0.309	0	0.656	0.752
HDAC6	NCOR2	9606.ENSP00000365804	9606.ENSP00000384018	0	0	0	0	0.06	0.163	0.5	0.506	0.779
HDAC9	SIRT1	9606.ENSP00000408617	9606.ENSP00000212015	0	0	0	0	0.042	0.137	0	0.799	0.819
HDAC9	KAT2B	9606.ENSP00000408617	9606.ENSP00000263754	0	0	0	0	0.056	0.157	0.5	0.545	0.795
HDAC9	NCOR1	9606.ENSP00000408617	9606.ENSP00000268712	0	0	0	0	0	0.382	0.5	0.917	0.972
HDAC9	PPARG	9606.ENSP00000408617	9606.ENSP00000287820	0	0	0	0	0.046	0.294	0	0.573	0.687
HDAC9	KAT5	9606.ENSP00000408617	9606.ENSP00000340330	0	0	0	0	0	0.141	0	0.987	0.988
HDAC9	NCOA3	9606.ENSP00000408617	9606.ENSP00000361066	0	0	0	0	0.042	0	0	0.535	0.536
HDAC9	RBBP4	9606.ENSP00000408617	9606.ENSP00000362592	0	0	0	0	0.06	0.307	0	0.312	0.513
HDAC9	KDM6A	9606.ENSP00000408617	9606.ENSP00000367203	0	0	0	0	0.057	0.15	0	0.498	0.563
HDAC9	KDM1A	9606.ENSP00000408617	9606.ENSP00000383042	0	0	0	0	0.055	0.153	0	0.443	0.515
HDAC9	NCOR2	9606.ENSP00000408617	9606.ENSP00000384018	0	0	0	0	0.059	0.163	0.5	0.812	0.916
HDAC9	NCOA1	9606.ENSP00000408617	9606.ENSP00000385216	0	0	0	0	0	0	0	0.529	0.529
HDAC9	SETD2	9606.ENSP00000408617	9606.ENSP00000386759	0.042	0	0	0	0.06	0.127	0	0.365	0.434
HDAC9	MECP2	9606.ENSP00000408617	9606.ENSP00000395535	0	0	0	0	0	0.124	0	0.346	0.403
HDAC9	NCOA2	9606.ENSP00000408617	9606.ENSP00000399968	0	0	0	0	0.045	0	0	0.487	0.489
HDAC9	HIF1A	9606.ENSP00000408617	9606.ENSP00000437955	0	0	0	0	0.042	0.065	0	0.778	0.783
HIF1A	KDM4B	9606.ENSP00000437955	9606.ENSP00000159111	0	0	0	0	0	0	0	0.744	0.744
HIF1A	SIRT1	9606.ENSP00000437955	9606.ENSP00000212015	0	0	0	0	0.083	0.51	0	0.851	0.927
HIF1A	MIF	9606.ENSP00000437955	9606.ENSP00000215754	0	0	0	0	0.053	0.292	0	0.442	0.593
HIF1A	VHL	9606.ENSP00000437955	9606.ENSP00000256474	0	0	0	0	0.042	0.999	0.9	0.998	0.999
HIF1A	MDM2	9606.ENSP00000437955	9606.ENSP00000258149	0	0	0	0	0.06	0.839	0	0.929	0.988
HIF1A	KAT2B	9606.ENSP00000437955	9606.ENSP00000263754	0	0	0	0	0.092	0.735	0	0.36	0.832
HIF1A	PPARG	9606.ENSP00000437955	9606.ENSP00000287820	0	0	0	0	0.067	0.071	0	0.845	0.854
HIF1A	MGMT	9606.ENSP00000437955	9606.ENSP00000302111	0	0	0	0	0	0	0	0.431	0.431
HIF1A	KAT5	9606.ENSP00000437955	9606.ENSP00000340330	0	0	0	0	0	0.322	0	0.708	0.793
HIF1A	KDM5B	9606.ENSP00000437955	9606.ENSP00000356233	0	0	0	0	0.075	0.063	0	0.376	0.412
HIF1A	XIAP	9606.ENSP00000437955	9606.ENSP00000360242	0	0	0	0	0.054	0	0	0.677	0.681
HIF1A	NCOA3	9606.ENSP00000437955	9606.ENSP00000361066	0	0	0.116	0.552	0.049	0.284	0	0.243	0.483
HIF1A	PLAU	9606.ENSP00000437955	9606.ENSP00000361850	0	0	0	0	0.113	0	0	0.511	0.548
HIF1A	KDM4C	9606.ENSP00000437955	9606.ENSP00000370710	0	0	0	0	0	0.292	0	0.937	0.953
HIF1A	KDM1A	9606.ENSP00000437955	9606.ENSP00000383042	0	0	0	0	0.049	0	0	0.433	0.437
HIF1A	NCOA1	9606.ENSP00000437955	9606.ENSP00000385216	0	0	0	0.554	0.062	0.471	0	0.687	0.831
HIF1A	KDM3A	9606.ENSP00000437955	9606.ENSP00000386660	0	0	0	0	0.087	0.51	0	0.785	0.895
HIF1A	NCOA2	9606.ENSP00000437955	9606.ENSP00000399968	0	0	0	0.554	0.047	0.284	0	0.528	0.649
KAT2B	SIRT1	9606.ENSP00000263754	9606.ENSP00000212015	0	0	0	0	0.075	0.424	0	0.932	0.96
KAT2B	MBD2	9606.ENSP00000263754	9606.ENSP00000256429	0	0	0	0	0.09	0.091	0	0.489	0.541
KAT2B	VHL	9606.ENSP00000263754	9606.ENSP00000256474	0	0	0	0	0.049	0.51	0	0.124	0.556
KAT2B	MDM2	9606.ENSP00000263754	9606.ENSP00000258149	0	0	0	0	0	0.785	0	0.427	0.871
KAT2B	KMT2C	9606.ENSP00000263754	9606.ENSP00000262189	0	0	0	0	0.056	0.052	0.5	0.27	0.629
KAT2B	KDM6A	9606.ENSP00000263754	9606.ENSP00000367203	0	0	0	0	0.049	0.097	0	0.404	0.443
KAT2B	KDM5B	9606.ENSP00000263754	9606.ENSP00000356233	0	0	0.207	0	0	0.063	0	0.358	0.481
KAT2B	KMT2D	9606.ENSP00000263754	9606.ENSP00000301067	0	0	0	0	0.042	0.052	0.5	0.192	0.583
KAT2B	UHRF1	9606.ENSP00000263754	9606.ENSP00000479617	0	0	0	0	0	0.294	0	0.494	0.627
KAT2B	SETD2	9606.ENSP00000263754	9606.ENSP00000386759	0	0	0	0	0.06	0.094	0	0.604	0.634
KAT2B	KMT2A	9606.ENSP00000263754	9606.ENSP00000436786	0	0	0	0	0	0.094	0.5	0.318	0.664
KAT2B	KDM1A	9606.ENSP00000263754	9606.ENSP00000383042	0	0	0	0	0	0	0	0.758	0.758
KAT2B	NCOR2	9606.ENSP00000263754	9606.ENSP00000384018	0	0	0	0	0.055	0.465	0.5	0.653	0.9
KAT2B	NCOR1	9606.ENSP00000263754	9606.ENSP00000268712	0	0	0	0	0.055	0.465	0.5	0.726	0.921
KAT2B	NCOA2	9606.ENSP00000263754	9606.ENSP00000399968	0	0	0	0	0.108	0.044	0.8	0.805	0.962
KAT2B	NCOA3	9606.ENSP00000263754	9606.ENSP00000361066	0	0	0	0	0.062	0.475	0.8	0.878	0.986
KAT2B	KAT5	9606.ENSP00000263754	9606.ENSP00000340330	0	0	0	0	0.056	0.308	0.4	0.982	0.992
KAT2B	NCOA1	9606.ENSP00000263754	9606.ENSP00000385216	0	0	0	0	0.174	0.626	0.8	0.942	0.995
KAT5	KDM4B	9606.ENSP00000340330	9606.ENSP00000159111	0	0	0	0	0.055	0	0.5	0.378	0.68
KAT5	SIRT1	9606.ENSP00000340330	9606.ENSP00000212015	0	0	0	0	0.077	0.665	0	0.805	0.934
KAT5	POLK	9606.ENSP00000340330	9606.ENSP00000241436	0	0	0	0	0.055	0	0.4	0	0.408
KAT5	MDM2	9606.ENSP00000340330	9606.ENSP00000258149	0	0	0	0	0	0.735	0	0.696	0.915
KAT5	NCOR1	9606.ENSP00000340330	9606.ENSP00000268712	0	0	0	0	0.106	0.091	0	0.683	0.72
KAT5	PPARG	9606.ENSP00000340330	9606.ENSP00000287820	0	0	0	0	0	0.294	0	0.264	0.459
KAT5	KDM6A	9606.ENSP00000340330	9606.ENSP00000367203	0	0	0	0	0.077	0.116	0	0.339	0.414
KAT5	NCOA2	9606.ENSP00000340330	9606.ENSP00000399968	0	0	0	0	0.068	0.058	0	0.432	0.458
KAT5	KDM5A	9606.ENSP00000340330	9606.ENSP00000382688	0	0	0	0	0.092	0.132	0	0.374	0.463
KAT5	KDM1A	9606.ENSP00000340330	9606.ENSP00000383042	0	0	0	0	0.061	0	0	0.473	0.484
KAT5	SETD2	9606.ENSP00000340330	9606.ENSP00000386759	0	0	0	0	0.086	0.095	0	0.429	0.487
KAT5	NCOA1	9606.ENSP00000340330	9606.ENSP00000385216	0	0	0	0	0.069	0.058	0.4	0.37	0.624
KAT5	NCOA3	9606.ENSP00000340330	9606.ENSP00000361066	0	0	0	0	0.057	0.058	0.4	0.442	0.663
KAT5	NSD2	9606.ENSP00000340330	9606.ENSP00000372351	0	0	0	0	0.061	0.331	0.5	0.395	0.785
KAT5	UHRF1	9606.ENSP00000340330	9606.ENSP00000479617	0	0	0	0	0.062	0.786	0	0.832	0.963
KDM1A	KDM4B	9606.ENSP00000383042	9606.ENSP00000159111	0	0	0	0	0.105	0.091	0	0.689	0.725
KDM1A	SIRT1	9606.ENSP00000383042	9606.ENSP00000212015	0	0	0	0	0.081	0.095	0	0.906	0.915
KDM1A	MBD2	9606.ENSP00000383042	9606.ENSP00000256429	0	0	0	0	0.081	0.329	0	0.62	0.745
KDM1A	KMT2C	9606.ENSP00000383042	9606.ENSP00000262189	0	0	0	0	0.064	0	0	0.516	0.528
KDM1A	NCOR1	9606.ENSP00000383042	9606.ENSP00000268712	0	0	0	0	0.054	0.292	0	0.768	0.831
KDM1A	PPARG	9606.ENSP00000383042	9606.ENSP00000287820	0	0	0	0	0	0.054	0.5	0.306	0.643
KDM1A	KMT2D	9606.ENSP00000383042	9606.ENSP00000301067	0	0	0	0	0.078	0	0	0.467	0.488
KDM1A	SUZ12	9606.ENSP00000383042	9606.ENSP00000316578	0	0	0	0	0.049	0	0.5	0.761	0.876
KDM1A	KDM5B	9606.ENSP00000383042	9606.ENSP00000356233	0	0	0	0	0.073	0.317	0	0.983	0.988
KDM1A	RBBP4	9606.ENSP00000383042	9606.ENSP00000362592	0	0	0	0	0.214	0.552	0.5	0.94	0.988
KDM1A	KDM5C	9606.ENSP00000383042	9606.ENSP00000364550	0	0	0	0	0.048	0.075	0	0.64	0.655
KDM1A	KDM6A	9606.ENSP00000383042	9606.ENSP00000367203	0	0	0	0	0.074	0.075	0	0.807	0.82
KDM1A	KDM4C	9606.ENSP00000383042	9606.ENSP00000370710	0	0	0	0	0.105	0.095	0.5	0.836	0.924
KDM1A	NSD2	9606.ENSP00000383042	9606.ENSP00000372351	0	0	0	0	0.067	0.314	0	0.472	0.632
KDM1A	KDM5A	9606.ENSP00000383042	9606.ENSP00000382688	0	0	0	0	0.088	0.112	0	0.814	0.836
KDM1A	NSD1	9606.ENSP00000383042	9606.ENSP00000395929	0	0	0	0	0.049	0.071	0	0.423	0.446
KDM1A	NCOA1	9606.ENSP00000383042	9606.ENSP00000385216	0	0	0	0	0.049	0	0	0.444	0.448
KDM1A	NCOR2	9606.ENSP00000383042	9606.ENSP00000384018	0	0	0	0	0.049	0	0	0.488	0.493
KDM1A	MECP2	9606.ENSP00000383042	9606.ENSP00000395535	0	0	0	0	0.068	0	0	0.502	0.516
KDM1A	KMT2A	9606.ENSP00000383042	9606.ENSP00000436786	0	0	0	0	0.073	0.071	0	0.528	0.558
KDM1A	SETD2	9606.ENSP00000383042	9606.ENSP00000386759	0	0	0	0	0.118	0.079	0	0.52	0.576
KDM1A	UHRF1	9606.ENSP00000383042	9606.ENSP00000479617	0	0	0	0	0.068	0.292	0	0.453	0.608
KDM1A	KDM3A	9606.ENSP00000383042	9606.ENSP00000386660	0	0	0	0	0.06	0	0.5	0.804	0.9
KDM3A	KDM4B	9606.ENSP00000386660	9606.ENSP00000159111	0	0	0	0	0.049	0	0	0.836	0.837
KDM3A	SIRT1	9606.ENSP00000386660	9606.ENSP00000212015	0	0	0	0	0.158	0	0	0.357	0.435
KDM3A	PPARG	9606.ENSP00000386660	9606.ENSP00000287820	0	0	0	0	0	0	0.9	0.879	0.987
KDM3A	KDM5B	9606.ENSP00000386660	9606.ENSP00000356233	0	0	0	0	0.149	0	0	0.641	0.681
KDM3A	KDM5C	9606.ENSP00000386660	9606.ENSP00000364550	0	0	0	0	0.06	0	0	0.604	0.612
KDM3A	KDM6A	9606.ENSP00000386660	9606.ENSP00000367203	0	0	0	0	0.166	0	0	0.633	0.681
KDM3A	KDM4C	9606.ENSP00000386660	9606.ENSP00000370710	0	0	0	0	0.091	0	0	0.862	0.869
KDM3A	KDM5A	9606.ENSP00000386660	9606.ENSP00000382688	0	0	0	0	0.087	0	0	0.628	0.646
KDM3A	SETD2	9606.ENSP00000386660	9606.ENSP00000386759	0	0	0	0	0.148	0	0	0.376	0.446
KDM4B	VHL	9606.ENSP00000159111	9606.ENSP00000256474	0	0	0	0	0.337	0	0	0.15	0.412
KDM4B	KDM5B	9606.ENSP00000159111	9606.ENSP00000356233	0	0	0	0.567	0.078	0.07	0	0.374	0.417
KDM4B	UHRF1	9606.ENSP00000159111	9606.ENSP00000479617	0	0.071	0	0	0	0.164	0	0.321	0.426
KDM4B	NCOR1	9606.ENSP00000159111	9606.ENSP00000268712	0	0	0	0	0.06	0.292	0	0.212	0.429
KDM4B	NSD1	9606.ENSP00000159111	9606.ENSP00000395929	0	0	0	0	0.06	0	0	0.418	0.43
KDM4B	KDM5C	9606.ENSP00000159111	9606.ENSP00000364550	0	0	0	0.567	0.197	0.07	0	0.329	0.455
KDM4B	MECP2	9606.ENSP00000159111	9606.ENSP00000395535	0	0	0	0	0.06	0	0	0.476	0.486
KDM4B	SETD2	9606.ENSP00000159111	9606.ENSP00000386759	0	0	0	0	0.049	0	0	0.497	0.501
KDM4B	KMT2C	9606.ENSP00000159111	9606.ENSP00000262189	0	0	0	0	0.049	0.292	0	0.341	0.517
KDM4B	NCOA3	9606.ENSP00000159111	9606.ENSP00000361066	0	0	0	0	0.055	0	0.5	0.15	0.563
KDM4B	KDM6A	9606.ENSP00000159111	9606.ENSP00000367203	0	0	0	0	0.062	0.07	0	0.633	0.653
KDM4B	KMT2D	9606.ENSP00000159111	9606.ENSP00000301067	0	0	0	0	0.067	0.292	0	0.519	0.654
KDM4B	NSD2	9606.ENSP00000159111	9606.ENSP00000372351	0	0	0	0	0	0	0.5	0.376	0.674
KDM4C	PPARG	9606.ENSP00000370710	9606.ENSP00000287820	0	0	0	0	0	0.31	0	0.176	0.407
KDM4C	KDM6A	9606.ENSP00000370710	9606.ENSP00000367203	0	0	0	0	0.078	0.07	0	0.743	0.761
KDM4C	NSD1	9606.ENSP00000370710	9606.ENSP00000395929	0	0	0	0	0.044	0	0	0.421	0.423
KDM4C	SETD2	9606.ENSP00000370710	9606.ENSP00000386759	0	0	0	0	0.049	0	0	0.476	0.48
KDM4C	NCOA2	9606.ENSP00000370710	9606.ENSP00000399968	0	0	0	0	0.048	0	0	0.523	0.526
KDM5A	SUZ12	9606.ENSP00000382688	9606.ENSP00000316578	0	0	0	0	0.083	0.395	0	0.827	0.895
KDM5A	RBBP4	9606.ENSP00000382688	9606.ENSP00000362592	0	0	0	0	0.07	0.527	0	0.555	0.787
KDM5A	KDM6A	9606.ENSP00000382688	9606.ENSP00000367203	0	0	0	0	0.128	0.228	0	0.683	0.768
KDM5A	NSD2	9606.ENSP00000382688	9606.ENSP00000372351	0	0	0	0	0.076	0.154	0	0.34	0.439
KDM5A	KMT2A	9606.ENSP00000382688	9606.ENSP00000436786	0	0	0	0	0.259	0.154	0	0.548	0.692
KDM5A	SETD2	9606.ENSP00000382688	9606.ENSP00000386759	0	0	0	0	0.288	0.154	0	0.557	0.71
KDM5A	NSD1	9606.ENSP00000382688	9606.ENSP00000395929	0	0	0	0	0.228	0.316	0	0.59	0.765
KDM5B	MBD2	9606.ENSP00000356233	9606.ENSP00000256429	0	0	0	0	0	0.292	0	0.246	0.444
KDM5B	NCOR1	9606.ENSP00000356233	9606.ENSP00000268712	0	0	0	0	0.062	0.3	0	0.204	0.433
KDM5B	SUZ12	9606.ENSP00000356233	9606.ENSP00000316578	0	0	0	0	0.049	0.181	0	0.511	0.586
KDM5B	NSD2	9606.ENSP00000356233	9606.ENSP00000372351	0	0	0	0	0	0.154	0	0.372	0.446
KDM5B	NSD1	9606.ENSP00000356233	9606.ENSP00000395929	0	0	0	0	0.06	0.154	0	0.423	0.501
KDM5B	RBBP4	9606.ENSP00000356233	9606.ENSP00000362592	0	0	0	0	0.074	0.357	0	0.314	0.556
KDM5B	KMT2A	9606.ENSP00000356233	9606.ENSP00000436786	0	0	0	0	0.094	0.316	0	0.454	0.632
KDM5B	KDM6A	9606.ENSP00000356233	9606.ENSP00000367203	0	0	0	0	0.067	0.045	0	0.638	0.649
KDM5B	SETD2	9606.ENSP00000356233	9606.ENSP00000386759	0	0	0	0	0.076	0.154	0	0.651	0.704
KDM5C	MBD2	9606.ENSP00000364550	9606.ENSP00000256429	0	0	0	0	0.049	0.31	0	0.237	0.456
KDM5C	VHL	9606.ENSP00000364550	9606.ENSP00000256474	0	0	0	0	0.258	0.162	0	0.303	0.528
KDM5C	NCOR1	9606.ENSP00000364550	9606.ENSP00000268712	0	0	0	0	0.12	0.3	0	0.249	0.498
KDM5C	KMT2D	9606.ENSP00000364550	9606.ENSP00000301067	0	0	0	0.547	0.352	0.088	0	0.245	0.515
KDM5C	SUZ12	9606.ENSP00000364550	9606.ENSP00000316578	0	0	0	0	0.055	0.181	0	0.379	0.477
KDM5C	NSD2	9606.ENSP00000364550	9606.ENSP00000372351	0	0	0	0	0.054	0.154	0	0.381	0.462
KDM5C	KMT2A	9606.ENSP00000364550	9606.ENSP00000436786	0	0	0	0	0.163	0.154	0	0.504	0.618
KDM5C	MECP2	9606.ENSP00000364550	9606.ENSP00000395535	0	0	0	0	0.254	0.095	0	0.487	0.623
KDM5C	NSD1	9606.ENSP00000364550	9606.ENSP00000395929	0	0	0	0	0.25	0.154	0	0.473	0.637
KDM5C	SETD2	9606.ENSP00000364550	9606.ENSP00000386759	0	0	0	0	0.147	0.154	0	0.856	0.887
KDM5C	KDM6A	9606.ENSP00000364550	9606.ENSP00000367203	0	0	0	0	0.213	0.228	0	0.883	0.923
KDM6A	SIRT1	9606.ENSP00000367203	9606.ENSP00000212015	0.042	0	0	0	0.262	0.097	0	0.361	0.537
KDM6A	KMT2C	9606.ENSP00000367203	9606.ENSP00000262189	0	0	0	0	0.157	0.679	0.9	0.997	0.999
KDM6A	NCOR1	9606.ENSP00000367203	9606.ENSP00000268712	0	0	0	0	0.098	0.066	0.5	0.416	0.721
KDM6A	KMT2D	9606.ENSP00000367203	9606.ENSP00000301067	0	0	0	0	0.128	0.841	0.9	0.987	0.999
KDM6A	SUZ12	9606.ENSP00000367203	9606.ENSP00000316578	0	0	0	0	0.093	0.183	0.5	0.791	0.912
KDM6A	NR1I2	9606.ENSP00000367203	9606.ENSP00000336528	0	0	0	0	0.045	0.127	0	0.368	0.427
KDM6A	MEN1	9606.ENSP00000367203	9606.ENSP00000337088	0.042	0	0	0	0.066	0.378	0	0.399	0.621
KDM6A	XIAP	9606.ENSP00000367203	9606.ENSP00000360242	0	0	0	0	0.191	0.246	0	0.139	0.429
KDM6A	NCOA3	9606.ENSP00000367203	9606.ENSP00000361066	0	0	0	0	0.113	0	0.5	0.148	0.589
KDM6A	RBBP4	9606.ENSP00000367203	9606.ENSP00000362592	0	0	0	0	0.067	0.13	0.5	0.48	0.761
KDM6A	MECP2	9606.ENSP00000367203	9606.ENSP00000395535	0	0	0	0	0.136	0	0	0.34	0.405
KDM6A	NCOA2	9606.ENSP00000367203	9606.ENSP00000399968	0	0	0	0	0.346	0	0	0.417	0.602
KDM6A	NSD2	9606.ENSP00000367203	9606.ENSP00000372351	0	0	0	0	0.047	0.269	0	0.543	0.654
KDM6A	NSD1	9606.ENSP00000367203	9606.ENSP00000395929	0	0	0	0	0.221	0.269	0	0.489	0.683
KDM6A	KMT2A	9606.ENSP00000367203	9606.ENSP00000436786	0	0	0	0	0.1	0.479	0	0.744	0.869
KDM6A	SETD2	9606.ENSP00000367203	9606.ENSP00000386759	0	0	0	0	0.369	0.269	0	0.78	0.89
KMT2A	SIRT1	9606.ENSP00000436786	9606.ENSP00000212015	0	0	0	0	0.042	0.332	0	0.261	0.486
KMT2A	KMT2C	9606.ENSP00000436786	9606.ENSP00000262189	0	0	0	0.548	0.288	0.326	0.4	0.838	0.947
KMT2A	NCOR1	9606.ENSP00000436786	9606.ENSP00000268712	0	0	0	0	0.204	0.096	0	0.321	0.469
KMT2A	KMT2D	9606.ENSP00000436786	9606.ENSP00000301067	0	0	0	0.548	0.149	0.335	0.9	0.954	0.997
KMT2A	SUZ12	9606.ENSP00000436786	9606.ENSP00000316578	0	0	0	0	0.074	0.31	0	0.377	0.568
KMT2A	MEN1	9606.ENSP00000436786	9606.ENSP00000337088	0	0	0	0	0.063	0.911	0.8	0.99	0.999
KMT2A	RBBP4	9606.ENSP00000436786	9606.ENSP00000362592	0	0	0	0	0.058	0.275	0	0.219	0.42
KMT2A	SETD2	9606.ENSP00000436786	9606.ENSP00000386759	0	0	0	0.547	0.255	0	0	0.518	0.626
KMT2A	MECP2	9606.ENSP00000436786	9606.ENSP00000395535	0	0	0	0	0.226	0	0	0.491	0.589
KMT2A	NSD1	9606.ENSP00000436786	9606.ENSP00000395929	0	0	0	0.547	0.253	0	0	0.304	0.458
KMT2A	UHRF1	9606.ENSP00000436786	9606.ENSP00000479617	0	0	0	0	0.044	0	0	0.475	0.476
KMT2C	NSD1	9606.ENSP00000262189	9606.ENSP00000395929	0	0	0	0.546	0.196	0	0	0.288	0.403
KMT2C	NCOA2	9606.ENSP00000262189	9606.ENSP00000399968	0	0	0	0	0.297	0.062	0	0.224	0.444
KMT2C	NCOR2	9606.ENSP00000262189	9606.ENSP00000384018	0	0	0	0	0.146	0.063	0	0.541	0.601
KMT2C	RBBP4	9606.ENSP00000262189	9606.ENSP00000362592	0	0	0	0	0.042	0.071	0.5	0.233	0.613
KMT2C	SETD2	9606.ENSP00000262189	9606.ENSP00000386759	0	0	0	0.547	0.474	0	0	0.327	0.631
KMT2C	NCOA3	9606.ENSP00000262189	9606.ENSP00000361066	0	0	0	0	0.144	0.062	0.5	0.265	0.665
KMT2C	SUZ12	9606.ENSP00000262189	9606.ENSP00000316578	0	0	0	0	0.057	0	0.5	0.368	0.676
KMT2C	MEN1	9606.ENSP00000262189	9606.ENSP00000337088	0	0	0	0	0.053	0.316	0	0.608	0.724
KMT2C	NCOR1	9606.ENSP00000262189	9606.ENSP00000268712	0	0	0	0	0.309	0.063	0.5	0.537	0.83
KMT2C	KMT2D	9606.ENSP00000262189	9606.ENSP00000301067	0	0	0	0.753	0.124	0.32	0.9	0.971	0.998
KMT2D	NCOR1	9606.ENSP00000301067	9606.ENSP00000268712	0	0	0	0	0.213	0.063	0.5	0.434	0.763
KMT2D	NSD1	9606.ENSP00000301067	9606.ENSP00000395929	0	0	0	0.546	0.222	0	0	0.293	0.427
KMT2D	NSD2	9606.ENSP00000301067	9606.ENSP00000372351	0	0	0	0.55	0.109	0	0	0.41	0.452
KMT2D	NCOA2	9606.ENSP00000301067	9606.ENSP00000399968	0	0	0	0	0.14	0.062	0	0.385	0.461
KMT2D	NCOR2	9606.ENSP00000301067	9606.ENSP00000384018	0	0	0	0	0.251	0.063	0	0.334	0.492
KMT2D	RBBP4	9606.ENSP00000301067	9606.ENSP00000362592	0	0	0	0	0.047	0.071	0.5	0.161	0.579
KMT2D	SETD2	9606.ENSP00000301067	9606.ENSP00000386759	0	0	0	0.547	0.178	0	0	0.548	0.612
KMT2D	NCOA3	9606.ENSP00000301067	9606.ENSP00000361066	0	0	0	0	0.098	0.062	0.5	0.233	0.632
KMT2D	SUZ12	9606.ENSP00000301067	9606.ENSP00000316578	0	0	0	0	0.06	0.044	0.5	0.535	0.763
KMT2D	MEN1	9606.ENSP00000301067	9606.ENSP00000337088	0	0	0	0	0.064	0.533	0.8	0.626	0.963
MBD2	RBBP4	9606.ENSP00000256429	9606.ENSP00000362592	0	0	0	0	0.069	0.963	0.54	0.601	0.993
MDM2	SIRT1	9606.ENSP00000258149	9606.ENSP00000212015	0	0	0	0	0	0.292	0	0.592	0.699
MDM2	VHL	9606.ENSP00000258149	9606.ENSP00000256474	0	0	0	0	0.074	0.292	0	0.397	0.57
MDM2	RBBP4	9606.ENSP00000258149	9606.ENSP00000362592	0	0	0	0	0	0	0	0.451	0.451
MDM2	MGMT	9606.ENSP00000258149	9606.ENSP00000302111	0.042	0	0	0	0	0	0	0.492	0.492
MDM2	NCOA3	9606.ENSP00000258149	9606.ENSP00000361066	0	0	0	0	0.085	0	0	0.557	0.577
MDM2	PPARG	9606.ENSP00000258149	9606.ENSP00000287820	0	0	0	0	0	0.516	0	0.37	0.682
MDM2	SUZ12	9606.ENSP00000258149	9606.ENSP00000316578	0	0	0	0	0.049	0.51	0	0.544	0.768
MDM2	XIAP	9606.ENSP00000258149	9606.ENSP00000360242	0	0	0	0	0.264	0.596	0	0.782	0.929
MECP2	SIRT1	9606.ENSP00000395535	9606.ENSP00000212015	0	0	0	0	0.048	0.095	0	0.657	0.679
MECP2	NCOR1	9606.ENSP00000395535	9606.ENSP00000268712	0	0	0	0	0.067	0.516	0.5	0.991	0.997
MECP2	PPARG	9606.ENSP00000395535	9606.ENSP00000287820	0	0	0	0	0.092	0.303	0.75	0.35	0.883
MECP2	RBBP4	9606.ENSP00000395535	9606.ENSP00000362592	0	0	0	0	0.049	0.125	0	0.66	0.692
MECP2	NCOR2	9606.ENSP00000395535	9606.ENSP00000384018	0	0	0	0	0.092	0.051	0.5	0.564	0.787
MECP2	NSD1	9606.ENSP00000395535	9606.ENSP00000395929	0	0	0	0	0.084	0.29	0	0.332	0.528
MECP2	UHRF1	9606.ENSP00000395535	9606.ENSP00000479617	0	0	0	0	0.042	0	0	0.784	0.784
MEN1	NSD1	9606.ENSP00000337088	9606.ENSP00000395929	0	0	0	0	0.075	0.127	0	0.322	0.405
MEN1	SETD2	9606.ENSP00000337088	9606.ENSP00000386759	0	0	0	0	0.075	0.127	0	0.359	0.437
NCOA1	NCOR1	9606.ENSP00000385216	9606.ENSP00000268712	0	0	0	0	0.099	0.295	0.5	0.822	0.936
NCOA1	PPARG	9606.ENSP00000385216	9606.ENSP00000287820	0	0	0	0	0	0.992	0.5	0.907	0.999
NCOA1	NR1I2	9606.ENSP00000385216	9606.ENSP00000336528	0	0	0	0	0	0.989	0	0.883	0.998
NCOA1	NCOA3	9606.ENSP00000385216	9606.ENSP00000361066	0	0	0	0.763	0.1	0.624	0.9	0.863	0.994
NCOA1	NCOR2	9606.ENSP00000385216	9606.ENSP00000384018	0	0	0	0	0.06	0.046	0.5	0.773	0.884
NCOA1	NCOA2	9606.ENSP00000385216	9606.ENSP00000399968	0	0	0.09	0.81	0.182	0.735	0.9	0.902	0.997
NCOA2	NCOR1	9606.ENSP00000399968	9606.ENSP00000268712	0	0	0	0	0.122	0.046	0.5	0.79	0.9
NCOA2	PPARG	9606.ENSP00000399968	9606.ENSP00000287820	0	0	0	0	0	0.965	0.5	0.902	0.998
NCOA2	NR1I2	9606.ENSP00000399968	9606.ENSP00000336528	0	0	0	0	0	0.398	0	0.324	0.576
NCOA2	NCOA3	9606.ENSP00000399968	9606.ENSP00000361066	0	0	0.062	0.882	0.154	0.51	0.9	0.955	0.997
NCOA2	NCOR2	9606.ENSP00000399968	9606.ENSP00000384018	0	0	0	0	0.056	0.046	0.5	0.759	0.877
NCOA2	NSD1	9606.ENSP00000399968	9606.ENSP00000395929	0	0	0	0	0.347	0	0	0.202	0.457
NCOA3	NCOR1	9606.ENSP00000361066	9606.ENSP00000268712	0	0	0	0	0.07	0.295	0.5	0.808	0.928
NCOA3	PPARG	9606.ENSP00000361066	9606.ENSP00000287820	0	0	0	0	0	0.729	0.5	0.385	0.909
NCOA3	SUZ12	9606.ENSP00000361066	9606.ENSP00000316578	0	0	0	0	0.055	0.044	0.5	0.22	0.6
NCOA3	NR1I2	9606.ENSP00000361066	9606.ENSP00000336528	0	0	0	0	0	0.398	0	0.287	0.553
NCOA3	RBBP4	9606.ENSP00000361066	9606.ENSP00000362592	0	0	0	0	0.054	0	0.5	0.092	0.533
NCOA3	NCOR2	9606.ENSP00000361066	9606.ENSP00000384018	0	0	0	0	0.056	0.295	0.5	0.781	0.917
NCOR1	SIRT1	9606.ENSP00000268712	9606.ENSP00000212015	0	0	0	0	0.091	0.635	0	0.989	0.996
NCOR1	NSD1	9606.ENSP00000268712	9606.ENSP00000395929	0	0	0	0	0.154	0.096	0	0.309	0.426
NCOR1	SETD2	9606.ENSP00000268712	9606.ENSP00000386759	0	0	0	0	0.201	0.141	0	0.376	0.534
NCOR1	SUZ12	9606.ENSP00000268712	9606.ENSP00000316578	0	0	0	0	0.06	0	0.5	0.511	0.75
NCOR1	NR1I2	9606.ENSP00000268712	9606.ENSP00000336528	0	0	0	0	0	0.349	0.5	0.413	0.792
NCOR1	RBBP4	9606.ENSP00000268712	9606.ENSP00000362592	0	0	0	0	0.061	0.221	0.5	0.813	0.922
NCOR1	NCOR2	9606.ENSP00000268712	9606.ENSP00000384018	0	0	0	0.846	0.122	0.622	0.8	0.985	0.998
NCOR1	PPARG	9606.ENSP00000268712	9606.ENSP00000287820	0	0	0	0	0	0.984	0.5	0.986	0.999
NCOR2	SIRT1	9606.ENSP00000384018	9606.ENSP00000212015	0	0	0	0	0.093	0.287	0	0.574	0.7
NCOR2	PPARG	9606.ENSP00000384018	9606.ENSP00000287820	0	0	0	0	0	0.984	0.5	0.92	0.999
NCOR2	SUZ12	9606.ENSP00000384018	9606.ENSP00000316578	0	0	0	0	0.042	0	0.4	0.258	0.536
NCOR2	NR1I2	9606.ENSP00000384018	9606.ENSP00000336528	0	0	0	0	0	0.652	0.5	0.368	0.88
NCOR2	RBBP4	9606.ENSP00000384018	9606.ENSP00000362592	0	0	0	0	0.042	0	0.4	0.262	0.539
NSD1	SUZ12	9606.ENSP00000395929	9606.ENSP00000316578	0	0	0	0	0.05	0.31	0	0.422	0.588
NSD1	RBBP4	9606.ENSP00000395929	9606.ENSP00000362592	0	0	0	0	0.067	0.19	0	0.298	0.424
NSD1	NSD2	9606.ENSP00000395929	9606.ENSP00000372351	0	0	0	0.9	0.056	0	0	0.426	0.434
NSD1	SETD2	9606.ENSP00000395929	9606.ENSP00000386759	0	0	0	0.552	0.457	0	0	0.366	0.641
NSD2	SUZ12	9606.ENSP00000372351	9606.ENSP00000316578	0	0	0	0	0.058	0.31	0	0.416	0.587
NSD2	RBBP4	9606.ENSP00000372351	9606.ENSP00000362592	0	0	0	0	0.102	0.19	0	0.268	0.421
NSD2	SETD2	9606.ENSP00000372351	9606.ENSP00000386759	0	0	0	0.576	0.138	0	0	0.456	0.511
PLAU	PPARG	9606.ENSP00000361850	9606.ENSP00000287820	0	0	0	0	0.106	0	0	0.468	0.504
PPARG	SIRT1	9606.ENSP00000287820	9606.ENSP00000212015	0	0	0	0	0	0.345	0.9	0.981	0.998
PPARG	RBBP4	9606.ENSP00000287820	9606.ENSP00000362592	0	0	0	0	0	0.049	0.5	0.077	0.522
PPARG	SUZ12	9606.ENSP00000287820	9606.ENSP00000316578	0	0	0	0	0	0	0.5	0.184	0.574
RBBP4	SIRT1	9606.ENSP00000362592	9606.ENSP00000212015	0	0	0	0	0.073	0.163	0	0.552	0.622
RBBP4	SUZ12	9606.ENSP00000362592	9606.ENSP00000316578	0	0	0	0	0.067	0.996	0.9	0.997	0.999
RBBP4	SETD2	9606.ENSP00000362592	9606.ENSP00000386759	0	0	0	0	0.082	0.19	0	0.33	0.458
SETD2	SIRT1	9606.ENSP00000386759	9606.ENSP00000212015	0	0	0	0	0.142	0.115	0	0.526	0.608
SETD2	SUZ12	9606.ENSP00000386759	9606.ENSP00000316578	0	0	0	0	0.057	0.31	0	0.489	0.638
SIRT1	XIAP	9606.ENSP00000212015	9606.ENSP00000360242	0	0	0	0	0.071	0.095	0	0.37	0.424
SIRT1	VHL	9606.ENSP00000212015	9606.ENSP00000256474	0	0	0	0	0.085	0.292	0	0.245	0.468
SIRT1	SUZ12	9606.ENSP00000212015	9606.ENSP00000316578	0	0	0	0	0.128	0.51	0.36	0.807	0.94
SUZ12	UHRF1	9606.ENSP00000316578	9606.ENSP00000479617	0	0	0	0	0.062	0.292	0	0.591	0.704
