# Supplementary material for: Elucidating key targets and mechanisms of diethyl phthalate-induced colorectal cancer through network toxicology and molecular docking
Source: PLoS One. 2026 Feb 17;21(2):e0343038. doi: 10.1371/journal.pone.0343038 (PMC12912549; doi:10.1371/journal.pone.0343038)
Supplement: S2 Table — (XLSX) [file pone.0343038.s007.xlsx]

## Sheet: Sheet1
Gene Symbol	Degree Centrality	Betweenness Centrality	Closeness Centrality	Clustering Coefficient
EZH2	47	0.0488216	0.808219	0.511563
EP300	45	0.0375853	0.786667	0.553535
HDAC1	45	0.0313814	0.786667	0.549495
HDAC2	42	0.0271997	0.75641	0.562137
KDM1A	42	0.0218581	0.75641	0.595819
BRD4	40	0.0690213	0.746835	0.535897
KDM6A	39	0.0311652	0.719512	0.591093
DNMT1	39	0.0219546	0.728395	0.605938
NCOR1	37	0.0149539	0.702381	0.647147
SIRT1	34	0.0180333	0.694118	0.652406
HDAC3	34	0.0104509	0.686047	0.684492
KAT2B	33	0.0138635	0.670455	0.604167
EHMT2	33	0.00930449	0.655556	0.655303
SETD2	32	0.0075763	0.648352	0.673387
RBBP4	32	0.00839211	0.655556	0.693548
HIF1A	31	0.0859351	0.678161	0.477419
KAT5	31	0.0422566	0.662921	0.632258
SUZ12	30	0.00654914	0.641304	0.708046
DOT1L	29	0.00618647	0.62766	0.689655
EED	29	0.0046384	0.634409	0.756158
NCOR2	28	0.00735184	0.62766	0.695767
HDAC9	28	0.00473428	0.641304	0.753968
PPARG	28	0.0683476	0.655556	0.582011
HDAC4	27	0.00357867	0.634409	0.797721
NSD1	26	0.00477831	0.602041	0.701538
KMT2A	26	0.00439601	0.602041	0.713846
NCOA3	26	0.0138653	0.62766	0.609231
KMT2D	25	0.00450066	0.59596	0.703333
HDAC5	25	0.00272279	0.621053	0.813333
KDM5C	25	0.00506675	0.59596	0.703333
KDM5B	25	0.00453304	0.608247	0.74
HDAC6	24	0.00194989	0.608247	0.844203
MECP2	24	0.00326741	0.602041	0.771739
CARM1	23	0.00273115	0.59	0.758893
NSD2	22	0.00223781	0.584158	0.792208
KMT2C	22	0.0024564	0.578431	0.761905
KDM4B	21	0.00562693	0.59	0.585714
MDM2	20	0.00747377	0.59596	0.7
NCOA2	19	0.0052125	0.584158	0.649123
KDM5A	18	0.000908851	0.551402	0.862745
KDM3A	18	0.00220266	0.572816	0.777778
NCOA1	16	0.00230116	0.567308	0.825
BCL6	15	0.00104995	0.551402	0.838095
BRD3	15	0.00318021	0.541284	0.704762
KDM4C	14	0.00153448	0.551402	0.736264
UHRF1	14	0.00243363	0.536364	0.714286
MEN1	13	0.000655502	0.522124	0.782051
VHL	10	0.000577472	0.526786	0.733333
MBD2	9	0.000117177	0.491667	0.888889
XIAP	7	0.0201216	0.513043	0.47619
NR1I2	7	6.93102e-05	0.487603	0.904762
PLAU	6	0.0437912	0.504274	0.333333
MGMT	5	0	0.504274	1
ATAD2	5	0.000264164	0.495798	0.7
CTSB	5	0.00540954	0.450382	0.6
CTSL	3	0.000292227	0.355422	0.666667
F2	1	0	0.337143	0
FTO	1	0	0.398649	0
MIF	1	0	0.406897	0
POLK	1	0	0.401361	0
