# Supplementary material for: Elucidating key targets and mechanisms of diethyl phthalate-induced colorectal cancer through network toxicology and molecular docking
Source: PLoS One. 2026 Feb 17;21(2):e0343038. doi: 10.1371/journal.pone.0343038 (PMC12912549; doi:10.1371/journal.pone.0343038)
Supplement: S3 Table — (XLSX) [file pone.0343038.s008.xlsx]

## Sheet: Sheet1
Target Protein	PDB ID	Chain ID	Resolution (Å)	Method	Organism	Source
EZH2	5IJ7	A	2.62	X-ray diffraction	Homo sapiens	RCSB PDB
KDM1A	5L3E	A	2.8	X-ray diffraction	Homo sapiens	RCSB PDB
EP300	6K4N	A	9.8	Cryo-EM	Homo sapiens	RCSB PDB
HDAC2	7ZZO	A	2	X-ray diffraction	Homo sapiens	RCSB PDB
HDAC1	6Z2J	C	4	Cryo-EM	Homo sapiens	RCSB PDB
