# Supplementary material for: Elucidating key targets and mechanisms of diethyl phthalate-induced colorectal cancer through network toxicology and molecular docking
Source: PLoS One. 2026 Feb 17;21(2):e0343038. doi: 10.1371/journal.pone.0343038 (PMC12912549; doi:10.1371/journal.pone.0343038)
Supplement: S4 Table — (XLSX) [file pone.0343038.s009.xlsx]

## Sheet: Sheet1
Category	Name	Version / Build	Accessed Date	Source / URL
Databases	PubChem	Build 2024.11	2025-01-10	https://pubchem.ncbi.nlm.nih.gov/
Databases	ProTox-II	v1.0	2025-01-10	https://tox.charite.de/
Databases	ADMETlab 2.0 (ADMETmesh)	v2.0	2025-01-10	https://admetmesh.scbdd.com/
Databases	ChEMBL	v33 (released 2024-03)	2025-01-11	https://www.ebi.ac.uk/chembl/
Databases	STITCH	v5.0	2025-01-11	http://stitch.embl.de/
Databases	SwissTargetPrediction	Release 2024	2025-01-11	http://www.swisstargetprediction.ch/
Databases	GeneCards	v5.14	2025-01-12	https://www.genecards.org/
Databases	OMIM	Build May 2024	2025-01-12	https://www.omim.org/
Databases	TTD (Therapeutic Target Database)	Release 2024	2025-01-12	http://db.idrblab.net/ttd/
Databases	STRING	v12.0	2025-01-13	https://string-db.org/
Databases	RCSB PDB	Release 2024-05	2025-01-13	https://www.rcsb.org/
Software / Tools	Cytoscape	v3.10.1	2025-01-15	https://cytoscape.org/
Software / Tools	CB-Dock2	v2.0	2025-01-16	http://cadd.labshare.cn/cb-dock2/
Software / Tools	AutoDock Vina	v1.2.0	2025-01-16	https://vina.scripps.edu/
Software / Tools	PyMOL	v2.6.0	2025-01-17	https://pymol.org/2/
Software / Tools	GROMACS	v2022.2	2025-01-18	https://www.gromacs.org/
Software / Tools	AmberTools (Antechamber)	v22	2025-01-18	https://ambermd.org/AmberTools.php
Software / Tools	Amber14SB Force Field	—	2025-01-18	—
R Environment and Packages	R (Environment)	4.3.2	2025-01-05	https://www.r-project.org/
R Environment and Packages	ggvenn	0.1.10	2025-01-06	https://cran.r-project.org/package=ggvenn
R Environment and Packages	clusterProfiler	4.10.0	2025-01-06	https://bioconductor.org/packages/clusterProfiler
R Environment and Packages	ggplot2	3.5.1	2025-01-06	https://cran.r-project.org/package=ggplot2
R Environment and Packages	org.Hs.eg.db	3.18.0	2025-01-06	https://bioconductor.org/packages/org.Hs.eg.db
R Environment and Packages	enrichplot	1.24.0	2025-01-06	https://bioconductor.org/packages/enrichplot
R Environment and Packages	tidyverse	2.0.0	2025-01-06	https://cran.r-project.org/package=tidyverse
