# Supplementary material for: Elucidating key targets and mechanisms of diethyl phthalate-induced colorectal cancer through network toxicology and molecular docking
Source: PLoS One. 2026 Feb 17;21(2):e0343038. doi: 10.1371/journal.pone.0343038 (PMC12912549; doi:10.1371/journal.pone.0343038)
Supplement: S5 Table — (XLSX) [file pone.0343038.s010.xlsx]

## Sheet: Sheet1
ChEMBL	STITCH	SwissTargetPrediction	Compound
8ODP	SIRT1	F2	BRWD1
ADAL	NR1I3	PLAU	EHMT1
AEBP2	NR1I2	CES1	EHMT2
AF9	NMRK2	CES2	SETB1
ALKB1	POLK	MIF	BRD9
ANM1	PRCP	CTSG	BRD8
ANM3	DPP7	TBXAS1	LMBL3
ANM5		ACHE	BAZ2A
ANM6		CTSC	BPTF
ANM7		CTSK	HDAC1
ANM8		CTSS	HDAC3
ARI4A		CTSV	HDAC5
ASH1L		CTSL	HDAC8
ASH2L		CTSB	KMT5A
ATAD2		ADRA2A	BRD2
ATD2B		ADRA2C	VHL
BACE1		LRRK2	ELOB
BACE2		KLKB1	ELOC
BAZ1A		CYP11B2	BRD3
BAZ2A		HPGDS	PHLP1
BAZ2B		ALDH3A1	KDM4A
BCKD		CTSH	KDM7A
BCL6		CTSF	SIR3
BPTF		CYP11B1	SMCA4
BRD1		SLC6A2	ATD2B
BRD2			SIR5
BRD3			SMBT1
BRD4			CRBN
BRD7			BCKD
BRD8			WDR48
BRD9			WDR20
BRDT			UBP12
BRPF1			BRD7
BRPF3			MGMT
BRWD1			BRD4
BRWD3			YETS4
CARM1			SETD2
CATD			HDAC6
CATE			KMT2E
CBP			KMT5C
CBX1			PSIP1
CBX2			NMDE3
CBX3			CBX2
CBX5			PEPC
CBX6			ENL
CBX7			DDB1
CBX8			PHF23
CCG2			SIR7
CCG8			KDM5A
CDY1			KDM5B
CDYL			SIR6
CDYL2			EZH2
CECR2			EED
CP19A			SUZ12
CP1A1			ASH1L
CP1A2			NSD3
CP1B1			MT21D
CP2A6			KDM1A
CP2A7			RCOR1
CP2AD			P53
CP2B6			CBP
CP2C8			HDGR2
CP2C9			SIR4
CP2CI			ZMYD8
CP2CJ			HCD2
CP2D6			BRWD3
CP2E1			XIAP
CP2F1			KAT2B
CP2J2			NMDZ1
CP2R1			HDAC2
CP2S1			SIR2
CP2U1			CBX3
CP2W1			SPF30
CP343			CBX6
CP3A4			KAT8
CP3A5			BRD1
CP3A7			TIF1A
CP4AB			ALKB1
CP4AM			BRPF3
CP4B1			NCOR1
CP4F2			JHD2C
CP4F3			SMCA2
CP4F8			8ODP
CRBN			HDAC9
CTNB1			KAT5
CUL4A			DNM3A
DCA15			DNM3L
DDB1			YETS2
DNM3A			SPI2B
DNM3B			TAF3
DNM3L			FEM1B
DNMT1			NMDE4
DOT1L			KAT2A
DPY30			RBBP4
ECH1			RBBP7
EED			ARI4A
EHMT1			SP140
EHMT2			MT21A
ELOB			GRIA3
ELOC			GRIA2
ENL			PHIP
EP300			MDM2
EZH1			KDM3A
EZH2			NCOA3
FEM1B			ADAL
FTO			KMT2C
GRIA1			CDY1
GRIA2			KMT2A
GRIA3			UBP46
GRIA4			SP14L
HCD2			PKHA1
HDA10			TAF1L
HDA11			NCOR2
HDAC1			TP53B
HDAC2			PPARG
HDAC3			NCOA2
HDAC4			CECR2
HDAC5			KDM2A
HDAC6			UBP1
HDAC7			ANM7
HDAC8			KDM4B
HDAC9			DNMT1
HDGR2			DCA15
HIF1A			CP3A4
ING2			CP3A5
JHD2C			CP343
KAT2A			CP3A7
KAT2B			HDAC4
KAT5			TDRD7
KAT8			SPIN4
KDM1A			SUV92
KDM1B			KDM6B
KDM2A			SMYD2
KDM2B			GRIA4
KDM3A			KDM4C
KDM3B			MTAP
KDM4A			NMD3A
KDM4B			NCOA1
KDM4C			KDM4E
KDM4D			STK31
KDM4E			SPIN3
KDM5A			RCOR3
KDM5B			CBX1
KDM5C			WDHD1
KDM6A			KDM1B
KDM6B			EP300
KDM7A			LMBL1
KMT2A			MBTD1
KMT2B			WDR5
KMT2C			KDM4D
KMT2D			CBX5
KMT2E			CBX7
KMT5A			MEP50
KMT5B			TRI66
KMT5C			ANM1
LMBL1			NSD2
LMBL3			BAZ1A
LMBL4			BRDT
MBD2			HDAC7
MBTD1			SGF29
MDM2			ASH2L
MECP2			RBBP5
MEN1			DPY30
MEP50			EZH1
MGMT			HDA11
MPP8			NMDE2
MT21A			PHF8
MT21D			AF9
MTAP			ANM3
NCOA1			CARM1
NCOA2			PEPA5
NCOA3			BCL6
NCOR1			TBL1R
NCOR2			MEN1
NMD3A			PB1
NMD3B			DNM3B
NMDE1			GRIA1
NMDE2			CCG8
NMDE3			CUL4A
NMDE4			KDM2B
NMDZ1			ANM6
NSD1			ANM8
NSD2			MECP2
NSD3			SUV91
P53			CBX8
PB1			NSD1
PEPA5			HIF1A
PEPC			BACE2
PHF13			TDRD3
PHF23			SIR1
PHF8			MBD2
PHIP			MPP8
PHLP1			ING2
PKHA1			HDA10
PPARG			CDYL2
PRDM9			KDM6A
PSIP1			LMBL4
RBBP4			ANM5
RBBP5			KDM3B
RBBP7			TRI33
RCOR1			KMT2B
RCOR3			SETMR
RENI			SETD7
SETB1			SMYD3
SETD2			PHF13
SETD7			KMT2D
SETMR			CATE
SGF29			CTNB1
SIR1			PRDM9
SIR2			AEBP2
SIR3			SMN
SIR4			RENI
SIR5			FTO
SIR6			ECH1
SIR7			BACE1
SMBT1			KDM5C
SMCA2			KMT5B
SMCA4			CCG2
SMN			ATAD2
SMYD2			UHRF1
SMYD3			CP1A1
SP140			CP2CI
SP14L			CP1A2
SPF30			CP4F2
SPI2B			CP2C9
SPIN1			CP2J2
SPIN3			CP2CJ
SPIN4			CP2C8
STK31			CP2D6
SUV91			CP4AB
SUV92			CP2B6
SUZ12			CP1B1
TAF1L			CP2A6
TAF3			CP2E1
TBL1R			CP2W1
TDRD3			CP4F3
TDRD7			CP2AD
TIF1A			CP4F8
TIF1B			CP2A7
TP53B			CP2F1
TRI33			CP2R1
TRI66			CP2S1
UBP1			CP2U1
UBP12			CP4AM
UBP46			CP4B1
UHRF1			TIF1B
VHL			DOT1L
WDHD1			CATD
WDR20			BRPF1
WDR48			CDYL
WDR5			BAZ2B
XIAP			SPIN1
YETS2			NMDE1
YETS4			NMD3B
ZMYD8			CP19A
			SIRT1
			NR1I3
			NR1I2
			NMRK2
			POLK
			PRCP
			DPP7
			F2
			PLAU
			CES1
			CES2
			MIF
			CTSG
			TBXAS1
			ACHE
			CTSC
			CTSK
			CTSS
			CTSV
			CTSL
			CTSB
			ADRA2A
			ADRA2C
			LRRK2
			KLKB1
			CYP11B2
			HPGDS
			ALDH3A1
			CTSH
			CTSF
			CYP11B1
			SLC6A2
