# Supplementary material for: Elucidating key targets and mechanisms of diethyl phthalate-induced colorectal cancer through network toxicology and molecular docking
Source: PLoS One. 2026 Feb 17;21(2):e0343038. doi: 10.1371/journal.pone.0343038 (PMC12912549; doi:10.1371/journal.pone.0343038)
Supplement: S6 Table — (XLSX) [file pone.0343038.s011.xlsx]

## Sheet: Sheet1
GeneCards	OMIM	TTD	Disease
MSH6	AKT1	EGFR	MSH6
MSH2	APC	FGFR1	MSH2
BRCA2	AXIN2	HER2	BRCA2
MLH1	BAX	FLT-3	MLH1
BRCA1	BRAF	HDAC1	BRCA1
PMS2	BUB1	PDE5A	PMS2
APC	BUB1B	PDGFRA	APC
ATM	CCND1	RET	ATM
POLD1	COLCA1	TrkA	POLD1
TP53	CRCS11	KIT	TP53
AXIN2	CRCS2	KDR	AXIN2
CHEK2	CRCS5	ALK	CHEK2
PALB2	CRCS6	Candi TMP1	PALB2
CDH1	CRCS7	F7	CDH1
POLE	CRCS8	IGF1R	POLE
BRIP1	CRCS9	TrkC	BRIP1
PTEN	CTNNB1	PIK3CA	PTEN
EGFR	DCC	PIK3CD	EGFR
MUTYH	DLC1	PIK3CG	MUTYH
C11orf65	EP300	COX-1	C11orf65
BARD1	FGFR3	PRKCG	BARD1
BRAF	FLCN	MET	BRAF
KRAS	GALNT12	ROS1	KRAS
NF1	MCC	ADORA2A	NF1
SMAD4	MLH3	TrkB	SMAD4
STK11	NRAS	CB1	STK11
PIK3CA	PDGFRL	TOP1	PIK3CA
MSH3	PIK3CA	ATP4A	MSH3
MET	PLA2G2A	IDO1	MET
DICER1	POLD1	STAT3	DICER1
CDKN2A	POLE	TERT mRNA	CDKN2A
EPCAM	SMAD7	ADORA2B	EPCAM
MLH3	TGFBR2	FDPS	MLH3
RAD50	TLR2	CSF2	RAD50
CTNNB1	TP53	IFNA2	CTNNB1
RAD51D		PlGF	RAD51D
RB1		PD-L1	RB1
RET		PD-1	RET
RAD51C		COX-2	RAD51C
ALK		VEGFA	ALK
BLM		VEGFB	BLM
NBN		SCN10A	NBN
ERBB2		COVID-19	ERBB2
LOC126862571		DPYD	LOC126862571
TSC2		Bcr-Abl	TSC2
BMPR1A		TOP2	BMPR1A
FLCN		TYMS mRNA	FLCN
SMARCA4		hDNA	SMARCA4
KIT		MMP-9	KIT
RAD51L3-RFFL		AKT1	RAD51L3-RFFL
AKT1		FLT-1	AKT1
PTCH1		VEGF	PTCH1
PDGFRA		SIRT1	PDGFRA
CTNNA1		AKT3	CTNNA1
BAP1		RARA	BAP1
CDK4		ANGPT2	CDK4
CCND1		TP53	CCND1
HRAS		Erbb-3	HRAS
MRE11		FN1	MRE11
FANCC		ITGAV	FANCC
TGFBR2		IL2RB	TGFBR2
H19		PIK3CB	H19
FGFR3		FAP	FGFR3
ESR1		TRAIL-R2	ESR1
NTHL1		TGFB2	NTHL1
GALNT12		BCL2 mRNA	GALNT12
TSC1		CD66e	TSC1
TERT		CO3	TERT
NRAS		XPO1	NRAS
ATR		Ftase	ATR
FGFR2		NRAS	FGFR2
GREM1		ITGA2	GREM1
CDKN1B		IL1A	CDKN1B
FH		IL21	FH
SDHA		LTF	SDHA
MEN1		MKNK2	MEN1
PMS1		MKNK1	PMS1
MIR21		TNFSF10	MIR21
MYC		TLR9	MYC
SDHB		OGDH	SDHB
CCAT1		CD55	CCAT1
SDHD		EGFL7	SDHD
VHL		IL15RA	VHL
MEG3		MUC1	MEG3
PVT1		RNF43	PVT1
BUB1B		CD27	BUB1B
GAS5		TLR5	GAS5
HOXB13		GPA33	HOXB13
EP300		DLL4	EP300
AR		CD47	AR
UCA1		LOXL2	UCA1
CHEK1		MAGEA3	CHEK1
ERBB3		RSPO3	ERBB3
SRC		CD3G	SRC
MALAT1		EPCAM	MALAT1
ARID1A		CD248	ARID1A
FBXW7		KLRK1	FBXW7
AOPEP		PROM1	AOPEP
NF2		GD2	NF2
RNF43		CDK8	RNF43
RUNX1		FNTB	RUNX1
BAX			BAX
SDHC			SDHC
FANCM			FANCM
XIST			XIST
PPARG			PPARG
DCC			DCC
HOTAIR			HOTAIR
PCAT1			PCAT1
MIR145			MIR145
TUG1			TUG1
FGFR1			FGFR1
LZTR1			LZTR1
MDM2			MDM2
MIR125A			MIR125A
NOTCH1			NOTCH1
MIR17			MIR17
MIR143			MIR143
CCAT2			CCAT2
PIK3R1			PIK3R1
XRCC2			XRCC2
CASP8			CASP8
SMARCB1			SMARCB1
CASC2			CASC2
IDH1			IDH1
POT1			POT1
MIR31			MIR31
PRKAR1A			PRKAR1A
ERBB4			ERBB4
CDKN2B-AS1			CDKN2B-AS1
MIR221			MIR221
ERCC2			ERCC2
MAP2K1			MAP2K1
MIR34A			MIR34A
STAT3			STAT3
HULC			HULC
MTOR			MTOR
LINC-ROR			LINC-ROR
CDC73			CDC73
NTRK1			NTRK1
MIR30A			MIR30A
CRNDE			CRNDE
MIR155			MIR155
MIR182			MIR182
MIR200C			MIR200C
NFE2L2			NFE2L2
AURKA			AURKA
HOTTIP			HOTTIP
MIR141			MIR141
MIR126			MIR126
SUFU			SUFU
IGF2			IGF2
MIR20A			MIR20A
MIR195			MIR195
FLT1			FLT1
MIR34C			MIR34C
RAD51			RAD51
MIR18A			MIR18A
MIR29A			MIR29A
NEAT1			NEAT1
MCC			MCC
DLC1			DLC1
MIR27A			MIR27A
MIR203A			MIR203A
SMAD2			SMAD2
KCNQ1OT1			KCNQ1OT1
VEGFA			VEGFA
HIF1A			HIF1A
MIR223			MIR223
ZFAS1			ZFAS1
RECQL4			RECQL4
BCL2			BCL2
TCF7L2			TCF7L2
TMEM127			TMEM127
BCAR4			BCAR4
CDKN1A			CDKN1A
MIR139			MIR139
MIR106A			MIR106A
MIR10B			MIR10B
LOC126806658			LOC126806658
DANCR			DANCR
TGFB1			TGFB1
FANCE			FANCE
SDHAF2			SDHAF2
WRN			WRN
MIR133B			MIR133B
SMAD7			SMAD7
MIR106B			MIR106B
PTGS2			PTGS2
ROS1			ROS1
CYTOR			CYTOR
SMO			SMO
MIR215			MIR215
CASC8			CASC8
MIR224			MIR224
GNAS			GNAS
IDH2			IDH2
MIR183			MIR183
MIR320A			MIR320A
MIRLET7B			MIRLET7B
MUC16			MUC16
IL1B			IL1B
AXIN1			AXIN1
WT1			WT1
MIR100			MIR100
MIR191			MIR191
SNHG16			SNHG16
MAPK1			MAPK1
DHFR			DHFR
FGFR4			FGFR4
ERCC5			ERCC5
SPRY4-IT1			SPRY4-IT1
EZH2			EZH2
BANCR			BANCR
LOC129933707			LOC129933707
MIR140			MIR140
MIR93			MIR93
CD274			CD274
MIR127			MIR127
NRG1			NRG1
KDR			KDR
MIR19A			MIR19A
MIR25			MIR25
NTRK2			NTRK2
MIR146A			MIR146A
NTRK3			NTRK3
ZEB1			ZEB1
MIR23A			MIR23A
FANCD2			FANCD2
MIR451A			MIR451A
BUB1			BUB1
JUN			JUN
FANCI			FANCI
CCNE1			CCNE1
PHOX2B			PHOX2B
TYMS			TYMS
MIR96			MIR96
MIR497			MIR497
MAX			MAX
MIR192			MIR192
AIP			AIP
SNHG1			SNHG1
RPS20			RPS20
NKX2-1			NKX2-1
RAF1			RAF1
IL6			IL6
MIRLET7G			MIRLET7G
CYCS			CYCS
TLR2			TLR2
CDKN2B			CDKN2B
PRNCR1			PRNCR1
AFAP1-AS1			AFAP1-AS1
HOXA11-AS			HOXA11-AS
GSTM1			GSTM1
MIR27B			MIR27B
SOX9			SOX9
FANCA			FANCA
MGMT			MGMT
MIR214			MIR214
MIR200B			MIR200B
BCYRN1			BCYRN1
MIR222			MIR222
KEAP1			KEAP1
XRCC3			XRCC3
ERCC4			ERCC4
MAP2K4			MAP2K4
MTHFR			MTHFR
FAS			FAS
MIR205			MIR205
RHOA			RHOA
MIR34B			MIR34B
MIR296			MIR296
MIR9-1			MIR9-1
TH2LCRR			TH2LCRR
MIR210			MIR210
MIR29B2			MIR29B2
MIR146B			MIR146B
TNF			TNF
MMP9			MMP9
MIR24-1			MIR24-1
MIR15B			MIR15B
MMP2			MMP2
MIR10A			MIR10A
GSTP1			GSTP1
MUC1			MUC1
MIR32			MIR32
SOX2-OT			SOX2-OT
SEPTIN9			SEPTIN9
MIR26A1			MIR26A1
FLT4			FLT4
SNHG5			SNHG5
IL2			IL2
RNASEL			RNASEL
HNF1A-AS1			HNF1A-AS1
MIR107			MIR107
MIRLET7C			MIRLET7C
MIR31HG			MIR31HG
ABRAXAS1			ABRAXAS1
PIK3CG			PIK3CG
CXCR4			CXCR4
TP53COR1			TP53COR1
MIRLET7A1			MIRLET7A1
SNHG12			SNHG12
EGF			EGF
MIR128-2			MIR128-2
IL1RN			IL1RN
CFTR			CFTR
MIR29C			MIR29C
MIR345			MIR345
MIR328			MIR328
RAD51B			RAD51B
MIR24-2			MIR24-2
MIR200A			MIR200A
ODC1			ODC1
XRCC1			XRCC1
MIRLET7F1			MIRLET7F1
NNT-AS1			NNT-AS1
MIR181A2			MIR181A2
MIR150			MIR150
PTPN11			PTPN11
ENG			ENG
MIR335			MIR335
RECQL			RECQL
PANDAR			PANDAR
CEACAM5			CEACAM5
CDK12			CDK12
CASC19			CASC19
BIRC5			BIRC5
SMARCE1			SMARCE1
SMAD3			SMAD3
DPYD			DPYD
ABCB1			ABCB1
FASLG			FASLG
CBR3-AS1			CBR3-AS1
CREBBP			CREBBP
ERCC1			ERCC1
MIR342			MIR342
PTENP1			PTENP1
RNY3			RNY3
CASC11			CASC11
TH2-LCR			TH2-LCR
NORAD			NORAD
ABCC1			ABCC1
RAD54L			RAD54L
MIR181A1			MIR181A1
IGF1R			IGF1R
NFKB1			NFKB1
RASSF1			RASSF1
MIR15A			MIR15A
MIR22			MIR22
DNMT1			DNMT1
XPC			XPC
MIR199A1			MIR199A1
TGFBR1			TGFBR1
YAP1			YAP1
CD44			CD44
PRKDC			PRKDC
MIR149			MIR149
FANCG			FANCG
DDR2			DDR2
MIR339			MIR339
MIR148A			MIR148A
CDK2			CDK2
XPA			XPA
MIR204			MIR204
ITGB1			ITGB1
MIR130B			MIR130B
IGF1			IGF1
MIR132			MIR132
MIR135B			MIR135B
LINC00472			LINC00472
GATA2			GATA2
KRT20			KRT20
LNCRNA-ATB			LNCRNA-ATB
SNHG6			SNHG6
BCL10			BCL10
CASP3			CASP3
GPC3			GPC3
PLA2G2A			PLA2G2A
SOD2			SOD2
GLI1			GLI1
CXCL8			CXCL8
MITF			MITF
LOC126806659			LOC126806659
TINCR			TINCR
CDK6			CDK6
TERC			TERC
HNF1A			HNF1A
SPOP			SPOP
AMER1			AMER1
E2F4			E2F4
BLACAT1			BLACAT1
IRF1			IRF1
VDR			VDR
RAD54B			RAD54B
LOC129390903			LOC129390903
DNMT3A			DNMT3A
MIR23B			MIR23B
IFNG			IFNG
MIR675			MIR675
MIR99A			MIR99A
MIR193A			MIR193A
ADAR			ADAR
GHET1			GHET1
CYP17A1			CYP17A1
NPTN-IT1			NPTN-IT1
RNY1			RNY1
LRRC56			LRRC56
PALLD			PALLD
MIR211			MIR211
CTLA4			CTLA4
JAK2			JAK2
GSTT1			GSTT1
CYP1A1			CYP1A1
MIR137			MIR137
FANCL			FANCL
MIR142			MIR142
MIRLET7D			MIRLET7D
PARP1			PARP1
PDCD1			PDCD1
PTPRJ			PTPRJ
FEZF1-AS1			FEZF1-AS1
KRT19			KRT19
EGFR-AS1			EGFR-AS1
HOXA-AS2			HOXA-AS2
UHRF1			UHRF1
KLF6			KLF6
MKI67			MKI67
KMT2D			KMT2D
TOE1			TOE1
SOX2			SOX2
ELAC2			ELAC2
ERCC3			ERCC3
CLMAT3			CLMAT3
EPHB2			EPHB2
MSR1			MSR1
MIR373			MIR373
MIR95			MIR95
MIR424			MIR424
CRCS2			CRCS2
AGO2			AGO2
RARB			RARB
SETD2			SETD2
CCND2			CCND2
DUXAP9			DUXAP9
PPM1D			PPM1D
PDGFRL			PDGFRL
CASR			CASR
FHIT			FHIT
MIR30E			MIR30E
GSK3B			GSK3B
CRCS5			CRCS5
CRCS6			CRCS6
MT-CO1			MT-CO1
LINC01133			LINC01133
MIR125B1			MIR125B1
DROSHA			DROSHA
KLK3			KLK3
ACVR1B			ACVR1B
MNX1-AS1			MNX1-AS1
FOXO1			FOXO1
HMMR			HMMR
FANCF			FANCF
GATA3			GATA3
CRCS11			CRCS11
CRCS9			CRCS9
SHC1			SHC1
NAT2			NAT2
COLCA1			COLCA1
SNHG20			SNHG20
PRKN			PRKN
IGFBP3			IGFBP3
ABCG2			ABCG2
MIR199B			MIR199B
MIR372			MIR372
FBXO11			FBXO11
PPP2R1A			PPP2R1A
TUSC7			TUSC7
MIR152			MIR152
PGR			PGR
PTPN12			PTPN12
MAP3K1			MAP3K1
MIR101-1			MIR101-1
CDKN1C			CDKN1C
ZEB1-AS1			ZEB1-AS1
MUC2			MUC2
AKT2			AKT2
BCL2L1			BCL2L1
MIR181B1			MIR181B1
OGG1			OGG1
IL10			IL10
DMD			DMD
TFDP1			TFDP1
SCG5			SCG5
CEBPA			CEBPA
AXL			AXL
HOTAIRM1			HOTAIRM1
LINC00261			LINC00261
PCA3			PCA3
MIR98			MIR98
TMEM238L			TMEM238L
MIR338			MIR338
MUC6			MUC6
MIR216A			MIR216A
RHBDF2			RHBDF2
MMP1			MMP1
ESR2			ESR2
TLR4			TLR4
SPINK1			SPINK1
RINT1			RINT1
PDGFRB			PDGFRB
KRT7			KRT7
MMP7			MMP7
ROCK1			ROCK1
MIR185			MIR185
CRCS7			CRCS7
CRCS8			CRCS8
MIAT			MIAT
MT-CYB			MT-CYB
HNF1B			HNF1B
HGF			HGF
CD82			CD82
CYP19A1			CYP19A1
VEGFC			VEGFC
LUCAT1			LUCAT1
MIR16-1			MIR16-1
PCNA			PCNA
CDX2			CDX2
MIR122			MIR122
DLEC1			DLEC1
FER1L4			FER1L4
TYMP			TYMP
REV3L			REV3L
FZD3			FZD3
MIR494			MIR494
CBL			CBL
NQO1			NQO1
ATRX			ATRX
FOXA1			FOXA1
MAP2K2			MAP2K2
FOXM1			FOXM1
LOC130062899			LOC130062899
MIR7-3HG			MIR7-3HG
SLX4			SLX4
MIR124-1			MIR124-1
PLAU			PLAU
B2M			B2M
DNMT3B			DNMT3B
PPP2R1B			PPP2R1B
MIR26B			MIR26B
TP73			TP73
RMI1			RMI1
MIR375			MIR375
SNHG17			SNHG17
DPP10-AS1			DPP10-AS1
DACOR1			DACOR1
CASC9			CASC9
TP63			TP63
LOC111589215			LOC111589215
MAPK3			MAPK3
ZEB2			ZEB2
HFE			HFE
MIR422A			MIR422A
CASP10			CASP10
MIRLET7E			MIRLET7E
RSPO2			RSPO2
HEIH			HEIH
MT-ND1			MT-ND1
HSP90AA1			HSP90AA1
ERCC6			ERCC6
TWIST1			TWIST1
LOC130001603			LOC130001603
MIR324			MIR324
CDC27			CDC27
RAC1			RAC1
KLLN			KLLN
MCL1			MCL1
CYP2A6			CYP2A6
MIR429			MIR429
E2F1			E2F1
HAGLR			HAGLR
BCAR1			BCAR1
LOC100507346			LOC100507346
NME1			NME1
LINC00858			LINC00858
CBS			CBS
STAT1			STAT1
MIR92A1			MIR92A1
LEF1			LEF1
ABL1			ABL1
MIR454			MIR454
MYO1B			MYO1B
RPL34-DT			RPL34-DT
SNAI1			SNAI1
TOP1			TOP1
AKT3			AKT3
CTAG1B			CTAG1B
DUXAP10			DUXAP10
WWOX			WWOX
LINC01672			LINC01672
CASP9			CASP9
VTI1A			VTI1A
MIR483			MIR483
GPC6			GPC6
TNFRSF10B			TNFRSF10B
MIR193B			MIR193B
LINC00460			LINC00460
HOXB-AS3			HOXB-AS3
GAPLINC			GAPLINC
CDK1			CDK1
HDAC1			HDAC1
IQANK1			IQANK1
BACE1-AS			BACE1-AS
BMP6			BMP6
RUNX3			RUNX3
MIR129-2			MIR129-2
RBFOX1			RBFOX1
EIF3E			EIF3E
MUC5AC			MUC5AC
CXCL12			CXCL12
PIK3CD			PIK3CD
PTK2			PTK2
CASC15			CASC15
MIR485			MIR485
FN1			FN1
RECK			RECK
BRF1			BRF1
MIR361			MIR361
CCND3			CCND3
LINC-PINT			LINC-PINT
PCAT6			PCAT6
MIR423			MIR423
FOXO3			FOXO3
SNHG7			SNHG7
DRAIC			DRAIC
WEE1			WEE1
WSPAR			WSPAR
CDKN3			CDKN3
PKM			PKM
JAK1			JAK1
FALEC			FALEC
FGF2			FGF2
KCNB2			KCNB2
TNFSF10			TNFSF10
RMRP			RMRP
TCF7			TCF7
ICAM1			ICAM1
EXO1			EXO1
RELA			RELA
PTPRK			PTPRK
NFKBIA			NFKBIA
TP53TG1			TP53TG1
SP1			SP1
MIR7-3			MIR7-3
MIR196B			MIR196B
TUSC8			TUSC8
SLC2A1			SLC2A1
MAPK8			MAPK8
LOC107303340			LOC107303340
BIVM-ERCC5			BIVM-ERCC5
MIR370			MIR370
KDM6A			KDM6A
CYP2E1			CYP2E1
NCRUPAR			NCRUPAR
MIR532			MIR532
KMT2C			KMT2C
MIR130A			MIR130A
DDB2			DDB2
APEX1			APEX1
CSF1R			CSF1R
SOCS1			SOCS1
LOC107303338			LOC107303338
FTX			FTX
PROM1			PROM1
LOC126860438			LOC126860438
POLK			POLK
LEF1-AS1			LEF1-AS1
PRSS1			PRSS1
SOS1			SOS1
SNHG3			SNHG3
UGT1A1			UGT1A1
LINC00659			LINC00659
NOS2			NOS2
PIK3R2			PIK3R2
PRKCA			PRKCA
MAPK14			MAPK14
BIRC3			BIRC3
MMP14			MMP14
MIR425			MIR425
SPP1			SPP1
IGF2R			IGF2R
TOP2A			TOP2A
INS-IGF2			INS-IGF2
PCAT29			PCAT29
SGK2			SGK2
HIF1A-AS1			HIF1A-AS1
MIR212			MIR212
TGFA			TGFA
TIMP1			TIMP1
CERNA3			CERNA3
RSPO3			RSPO3
PURPL			PURPL
LOC126862278			LOC126862278
MIR331			MIR331
CRP			CRP
MIR374A			MIR374A
TCERG1			TCERG1
MIRLET7I			MIRLET7I
NPM1			NPM1
SOX5			SOX5
SLC9A9			SLC9A9
TFF1			TFF1
SERPINE1			SERPINE1
TP53BP1			TP53BP1
LINC01567			LINC01567
XPO1			XPO1
CYP1B1			CYP1B1
LEP			LEP
PIK3CB			PIK3CB
ALDH2			ALDH2
PLK1			PLK1
MBD4			MBD4
XIAP			XIAP
MIR30B			MIR30B
MIR181C			MIR181C
MTR			MTR
RHO			RHO
RIOX2			RIOX2
MIR202			MIR202
SLC25A25-AS1			SLC25A25-AS1
EPHA3			EPHA3
FOXP4-AS1			FOXP4-AS1
PHB1			PHB1
SKP2			SKP2
CYP1A2			CYP1A2
MIR206			MIR206
LOC126863064			LOC126863064
SNAI2			SNAI2
PRF1			PRF1
GDF15			GDF15
IL4			IL4
MIR486-1			MIR486-1
EPHB4			EPHB4
FOXP3			FOXP3
MED12			MED12
MIR378A			MIR378A
GABPB1-AS1			GABPB1-AS1
KDM3A			KDM3A
MIR542			MIR542
TMPRSS2			TMPRSS2
MIR33A			MIR33A
VIM-AS1			VIM-AS1
NCOA3			NCOA3
RBM5-AS1			RBM5-AS1
WNT5A			WNT5A
VIM			VIM
EPHA2			EPHA2
IL17A			IL17A
TYR			TYR
HLA-A			HLA-A
CAV1			CAV1
LAMA5			LAMA5
MIR22HG			MIR22HG
NCOR1			NCOR1
LINC00538			LINC00538
FENDRR			FENDRR
FASN			FASN
CLPTM1L			CLPTM1L
MROCKI			MROCKI
MIR491			MIR491
LINC01630			LINC01630
BTG3-AS1			BTG3-AS1
NSD1			NSD1
MIRLET7A3			MIRLET7A3
NAT1			NAT1
MIR138-1			MIR138-1
PRKACA			PRKACA
CSF2			CSF2
RARA			RARA
MIR92A2			MIR92A2
CCNB1			CCNB1
GACAT3			GACAT3
RIPK1			RIPK1
LAMC1-AS1			LAMC1-AS1
SF3B1			SF3B1
CCL2			CCL2
AOC4P			AOC4P
MYCN			MYCN
TSPAN31			TSPAN31
FBXL19-AS1			FBXL19-AS1
MIR503			MIR503
PLAUR			PLAUR
JAK3			JAK3
LINC01617			LINC01617
MIR144			MIR144
BTK			BTK
EXT2			EXT2
INS			INS
CTSD			CTSD
HSPA5			HSPA5
BMP4			BMP4
HSPB1			HSPB1
MXI1			MXI1
CAHM			CAHM
MIR498			MIR498
ADIPOQ			ADIPOQ
TCF3			TCF3
LMNA			LMNA
LINC00511			LINC00511
WRAP53			WRAP53
TSG101			TSG101
PTPN3			PTPN3
SRA1			SRA1
MIR381			MIR381
PAK1			PAK1
FOLH1			FOLH1
SOX21-AS1			SOX21-AS1
CHD1			CHD1
ABCC4			ABCC4
ZNF582-DT			ZNF582-DT
LINC02446			LINC02446
GPRC5D-AS1			GPRC5D-AS1
MIR377			MIR377
MIR34AHG			MIR34AHG
RXRA			RXRA
PCAT7			PCAT7
POU5F1			POU5F1
BAK1			BAK1
PBRM1			PBRM1
MIR151A			MIR151A
NIHCOLE			NIHCOLE
MIR103A1			MIR103A1
PCAT2			PCAT2
ARAF			ARAF
PPARD			PPARD
MAP7			MAP7
KITLG			KITLG
MIER3			MIER3
INSR			INSR
FOS			FOS
DLEU2			DLEU2
HMGB1			HMGB1
SBDSP1			SBDSP1
PDCD1LG2			PDCD1LG2
POU5F1P4			POU5F1P4
BCL2L11			BCL2L11
SLC22A18			SLC22A18
CCNA2			CCNA2
PTK2B			PTK2B
CSF1			CSF1
BMI1			BMI1
TGFB2			TGFB2
DLEU1			DLEU1
TPP1			TPP1
MIR197			MIR197
AREG			AREG
PPP2R2A			PPP2R2A
LINC01527			LINC01527
TIMP2			TIMP2
STAT5A			STAT5A
CERNA2			CERNA2
MIR186			MIR186
IFNA1			IFNA1
PINCR			PINCR
FAP			FAP
DLGAP4-AS1			DLGAP4-AS1
RPS6KB1			RPS6KB1
KMT2A			KMT2A
COMT			COMT
U2AF1			U2AF1
LINC02086			LINC02086
ETV4			ETV4
TSHR			TSHR
NOTCH2			NOTCH2
IRS2			IRS2
KIF1B			KIF1B
VEGFD			VEGFD
MIR181D			MIR181D
EPAS1			EPAS1
LINC01507			LINC01507
LINC01618			LINC01618
CREB1			CREB1
MAMDC2-AS1			MAMDC2-AS1
HIPK1-AS1			HIPK1-AS1
THBS1			THBS1
MYB			MYB
LINC02223			LINC02223
MIR196A2			MIR196A2
TMX2-CTNND1			TMX2-CTNND1
SRD5A2			SRD5A2
IRS1			IRS1
ABCC2			ABCC2
DLEU7-AS1			DLEU7-AS1
AHR			AHR
WNT1			WNT1
EHHADH-AS1			EHHADH-AS1
FGF3			FGF3
CALR			CALR
HSPA4			HSPA4
MMP3			MMP3
DKK1			DKK1
IL1A			IL1A
MIR28			MIR28
STAT5B			STAT5B
MACROD2-AS1			MACROD2-AS1
GRB2			GRB2
CYP3A4			CYP3A4
ETS1			ETS1
SEC63P1			SEC63P1
DELEC1			DELEC1
HDAC9			HDAC9
TRIM24			TRIM24
IL7R			IL7R
EPHX1			EPHX1
DAPK1			DAPK1
LGALS3			LGALS3
MIR499A			MIR499A
MIR128-1			MIR128-1
FLT3			FLT3
GSEC			GSEC
SPARC			SPARC
MIR124-3			MIR124-3
CDH2			CDH2
ETV6			ETV6
ELAVL1			ELAVL1
CKS1B			CKS1B
ATP6V0D2			ATP6V0D2
LDLR			LDLR
C10orf143			C10orf143
MSMB			MSMB
KLF4			KLF4
CTSB			CTSB
TIMP3			TIMP3
MSH5			MSH5
ITGA5			ITGA5
TP53I3			TP53I3
CTAG2			CTAG2
FGF7P5			FGF7P5
GNAQ			GNAQ
TRRAP			TRRAP
BMP2			BMP2
TTK			TTK
CFTR-AS1			CFTR-AS1
SIRT1			SIRT1
MIR663A			MIR663A
MMP11			MMP11
LDHA			LDHA
HMGA2			HMGA2
S100A4			S100A4
ING1			ING1
HNRNPK			HNRNPK
KDM4B			KDM4B
MIR495			MIR495
KLF5			KLF5
MIR301A			MIR301A
MYD88			MYD88
MIR502			MIR502
CDC25C			CDC25C
MAPK10			MAPK10
ERG			ERG
CFLAR			CFLAR
GNE			GNE
TCF4			TCF4
LINC00673			LINC00673
GALNT17			GALNT17
EXOC2			EXOC2
RBBP8			RBBP8
ABCA1			ABCA1
TNFRSF10A			TNFRSF10A
EXT1			EXT1
BAD			BAD
CTCF			CTCF
ALDH1A1			ALDH1A1
MIR4435-2HG			MIR4435-2HG
MIR302C			MIR302C
DGCR5			DGCR5
FGF4			FGF4
SCARNA5			SCARNA5
XBP1			XBP1
PTGS1			PTGS1
GAST			GAST
SUZ12			SUZ12
NOTCH3			NOTCH3
ZFHX3			ZFHX3
CA9			CA9
PDGFB			PDGFB
MIR148B			MIR148B
WT1-AS			WT1-AS
MIR196A1			MIR196A1
IL3			IL3
LOC126807437			LOC126807437
CCL5			CCL5
KRT18			KRT18
CD24			CD24
NDRG1			NDRG1
CDC42			CDC42
AFP			AFP
STAT6			STAT6
SNHG15			SNHG15
SFRP2			SFRP2
CD36			CD36
LINC01234			LINC01234
CSF3			CSF3
GEN1			GEN1
GAPDH			GAPDH
MIR452			MIR452
MME			MME
IDO1			IDO1
MIR129-1			MIR129-1
TNFRSF1A			TNFRSF1A
IL6R			IL6R
BECN1			BECN1
CDC25A			CDC25A
NOS3			NOS3
IFI27			IFI27
EGR1			EGR1
DOK7			DOK7
NRP1			NRP1
MIR136			MIR136
SULT1A1			SULT1A1
ALB			ALB
MIR125B2			MIR125B2
DIS3L2			DIS3L2
MIR134			MIR134
PLCG1			PLCG1
PTHLH			PTHLH
JUP			JUP
RYR1			RYR1
RECQL5			RECQL5
GRP			GRP
HIF1A-AS2			HIF1A-AS2
ENO1			ENO1
XRCC6			XRCC6
LPAR2			LPAR2
RB1CC1			RB1CC1
ENPP7			ENPP7
AURKB			AURKB
ACTB			ACTB
TLR9			TLR9
CYP2D6			CYP2D6
YBX1			YBX1
ID1			ID1
MIR511			MIR511
MAD1L1			MAD1L1
CDH3			CDH3
FGF10			FGF10
PTPRD			PTPRD
PREX2			PREX2
EZR			EZR
DKC1			DKC1
BDNF-AS			BDNF-AS
CYP24A1			CYP24A1
IFNA2			IFNA2
MTA1			MTA1
SOD1			SOD1
RAD1			RAD1
LGALS1			LGALS1
CYLD			CYLD
SFRP1			SFRP1
USP28			USP28
ANXA5			ANXA5
MTRR			MTRR
ITGAV			ITGAV
HNF4A			HNF4A
TEK			TEK
SHH			SHH
MIR29B1			MIR29B1
KRT8			KRT8
IL2RA			IL2RA
XRCC5			XRCC5
PRKCD			PRKCD
CDH13			CDH13
LGR5			LGR5
LINC00958			LINC00958
MIR99B			MIR99B
MACC1			MACC1
ENO2			ENO2
BSG			BSG
SST			SST
LIG4			LIG4
WIF1			WIF1
PSG2			PSG2
ANXA2			ANXA2
CD28			CD28
ITGA6			ITGA6
CXCL1			CXCL1
CLDN7			CLDN7
ZEB2-AS1			ZEB2-AS1
MC1R			MC1R
CEACAM3			CEACAM3
SF3B2			SF3B2
HDAC2			HDAC2
SERPINB5			SERPINB5
ANGPT2			ANGPT2
IL33			IL33
NBAT1			NBAT1
ADH1B			ADH1B
CTNND1			CTNND1
IGFBP2			IGFBP2
MAGEA1			MAGEA1
PDK1			PDK1
KLRK1			KLRK1
SKIL			SKIL
PKHD1			PKHD1
L1CAM			L1CAM
BIRC2			BIRC2
HMGA1			HMGA1
MUC17			MUC17
INHBA			INHBA
GSTM3			GSTM3
TFRC			TFRC
IL18			IL18
HAVCR2			HAVCR2
HLA-B			HLA-B
SOCS3			SOCS3
PAH			PAH
FSCN1			FSCN1
BLTP2			BLTP2
MUC4			MUC4
PXN			PXN
EREG			EREG
UICLM			UICLM
SQSTM1			SQSTM1
LRP6			LRP6
TNFRSF9			TNFRSF9
MAGEA3			MAGEA3
LEPR			LEPR
MIR508			MIR508
LCP1			LCP1
POU5F1B			POU5F1B
SLC19A1			SLC19A1
MIR184			MIR184
CLU			CLU
GSN			GSN
HMOX1			HMOX1
CBFB			CBFB
MT-TT			MT-TT
LOC130004273			LOC130004273
CD80			CD80
BID			BID
DSP			DSP
MXRA5			MXRA5
CDK8			CDK8
ZNF276			ZNF276
MED1			MED1
CCKBR			CCKBR
ILK			ILK
LINC02605			LINC02605
FADD			FADD
MIR627			MIR627
MAP3K6			MAP3K6
HPGD			HPGD
MIR198			MIR198
TPX2			TPX2
CD40			CD40
CCN2			CCN2
NEK2			NEK2
CASP7			CASP7
S100A8			S100A8
DDIT3			DDIT3
PRKCB			PRKCB
LOC110806263			LOC110806263
PAK4			PAK4
GADD45A			GADD45A
RRAS2			RRAS2
MIR515-1			MIR515-1
MIR376A1			MIR376A1
POSTN			POSTN
PDPN			PDPN
F3			F3
EIF4EBP1			EIF4EBP1
WNT2			WNT2
EHBP1			EHBP1
PSCA			PSCA
MIR330			MIR330
CDKN2C			CDKN2C
PTPN6			PTPN6
ADH1C			ADH1C
CLDN1			CLDN1
TGM2			TGM2
PAX8			PAX8
MMP13			MMP13
TNFRSF8			TNFRSF8
BICDL3P			BICDL3P
FOXE1			FOXE1
CXCR2			CXCR2
TMEFF2			TMEFF2
PDCD4			PDCD4
CHUK			CHUK
CCR7			CCR7
FAN1			FAN1
FGF7			FGF7
CD276			CD276
TIAM1			TIAM1
TET2			TET2
LOX			LOX
DDR1			DDR1
EPO			EPO
CD8A			CD8A
BMP7			BMP7
LOC129994371			LOC129994371
REST			REST
HABP2			HABP2
ALDOA			ALDOA
DSG2			DSG2
BBC3			BBC3
ACTA2			ACTA2
METTL3			METTL3
STUB1			STUB1
MIR133A1			MIR133A1
BRINP1			BRINP1
MST1R			MST1R
MIR432			MIR432
AKAP9			AKAP9
EIF4E			EIF4E
MDM4			MDM4
CAGE1			CAGE1
ANXA1			ANXA1
MPO			MPO
APOE			APOE
GLI3			GLI3
HBEGF			HBEGF
CCDC26			CCDC26
IL7			IL7
FOSL1			FOSL1
AMACR			AMACR
ATF3			ATF3
PTGER4			PTGER4
MIR20B			MIR20B
AIFM1			AIFM1
ALOX5			ALOX5
PRKAA1			PRKAA1
MIR219A1			MIR219A1
CD4			CD4
MIR340			MIR340
CTTN			CTTN
TGFB3			TGFB3
APAF1			APAF1
HSPA8			HSPA8
ANGPT1			ANGPT1
TXN			TXN
MIR30C1			MIR30C1
IGF2-AS			IGF2-AS
TKT			TKT
IL13			IL13
ITGB4			ITGB4
SGK1			SGK1
MIR574			MIR574
HPSE			HPSE
HSPD1			HSPD1
TJP1			TJP1
MIR190A			MIR190A
MECOM			MECOM
SNORD15A			SNORD15A
SERPINA1			SERPINA1
HDAC6			HDAC6
EPB41L4A-DT			EPB41L4A-DT
VTN			VTN
CTSE			CTSE
DLL1			DLL1
SEZ6L			SEZ6L
EED			EED
MIR16-2			MIR16-2
HSP90AB1			HSP90AB1
CLDN4			CLDN4
PIM1			PIM1
ITGA3			ITGA3
DIABLO			DIABLO
SYNE1			SYNE1
PTTG1			PTTG1
RUNX1T1			RUNX1T1
IL15			IL15
FEN1			FEN1
PAX5			PAX5
PEBP1			PEBP1
LOC130009266			LOC130009266
NKX3-1			NKX3-1
NANOG			NANOG
HERC2			HERC2
ROBO1			ROBO1
NCAM1			NCAM1
SERPINB2			SERPINB2
ADAM17			ADAM17
THADA			THADA
WNT3A			WNT3A
BCL6			BCL6
MIR455			MIR455
CD9			CD9
CEACAM1			CEACAM1
RPS27A			RPS27A
DVL1			DVL1
YTHDC2			YTHDC2
STAG2			STAG2
ABCB11			ABCB11
TFAP2A			TFAP2A
RMST			RMST
MAP3K8			MAP3K8
LAMC2			LAMC2
HLA-G			HLA-G
IGFBP1			IGFBP1
NQO2			NQO2
TBX3			TBX3
ALOX12			ALOX12
CUBN			CUBN
MIR17HG			MIR17HG
PCGEM1			PCGEM1
CLDN3			CLDN3
GPI			GPI
PML			PML
HDAC4			HDAC4
ZNF304			ZNF304
LINC00473			LINC00473
CSNK2A1			CSNK2A1
H2AX			H2AX
DPP4			DPP4
LINC00963			LINC00963
IKBKB			IKBKB
LOC107982234			LOC107982234
MIR100HG			MIR100HG
KDM1A			KDM1A
CDH17			CDH17
VEGFB			VEGFB
PRKD1			PRKD1
ITCH			ITCH
MIR590			MIR590
BAG1			BAG1
ITGA2			ITGA2
PTPRC			PTPRC
PIN1			PIN1
SHMT1			SHMT1
EDN1			EDN1
POLR1HASP			POLR1HASP
AGER			AGER
UMPS			UMPS
MIR30D			MIR30D
CXCR3			CXCR3
PDPK1			PDPK1
SOX4			SOX4
LIG1			LIG1
POLB			POLB
CEACAM6			CEACAM6
CD34			CD34
TRIM28			TRIM28
BTRC			BTRC
MIRLET7A2			MIRLET7A2
EHMT2			EHMT2
RASAL2			RASAL2
TFF3			TFF3
TNFRSF1B			TNFRSF1B
TRAF5			TRAF5
MIF			MIF
LINP1			LINP1
CYP2C9			CYP2C9
LGALS3BP			LGALS3BP
CD86			CD86
TNFRSF11B			TNFRSF11B
CD46			CD46
GZMB			GZMB
NRP2			NRP2
KRT5			KRT5
EWSR1			EWSR1
HK2			HK2
GFOD3P			GFOD3P
PTPN13			PTPN13
CHI3L1			CHI3L1
FGF9			FGF9
CXCL10			CXCL10
CHGA			CHGA
PARD3			PARD3
MVP			MVP
IQGAP1			IQGAP1
GPX4			GPX4
MAD2L1			MAD2L1
MAP2K3			MAP2K3
SNHG14			SNHG14
IFNB1			IFNB1
MIR582			MIR582
S100A9			S100A9
MIR449A			MIR449A
TG			TG
MIR135A1			MIR135A1
ZNF667-AS1			ZNF667-AS1
CEACAM7			CEACAM7
ACACA			ACACA
FANCD2OS			FANCD2OS
IL11			IL11
ADRM1			ADRM1
ST14			ST14
EBAG9			EBAG9
PPARA			PPARA
NTN1			NTN1
APOB			APOB
BCR			BCR
THBS4			THBS4
MIRLET7F2			MIRLET7F2
HSPA9			HSPA9
TRB			TRB
MIR337			MIR337
LZTS1			LZTS1
NFATC1			NFATC1
NUDT1			NUDT1
SOD2-OT1			SOD2-OT1
CDX1			CDX1
NR1H2			NR1H2
BIRC7			BIRC7
CSNK1A1			CSNK1A1
PPP2R5C			PPP2R5C
SEMA4A			SEMA4A
HSP90B1			HSP90B1
MYCL			MYCL
TUBB			TUBB
IL2RB			IL2RB
G6PD			G6PD
TNS4			TNS4
PTP4A3			PTP4A3
TUBB3			TUBB3
LOC129933695			LOC129933695
KISS1			KISS1
SELE			SELE
EPHA5			EPHA5
LOC130004614			LOC130004614
HDAC3			HDAC3
MIR19B1			MIR19B1
BRD4			BRD4
CCNA1			CCNA1
CSMD2			CSMD2
PLG			PLG
SNORD44			SNORD44
MIR103A2			MIR103A2
H3-3A			H3-3A
FZD7			FZD7
GSTA1			GSTA1
CCL20			CCL20
HIC1			HIC1
KAT7			KAT7
NOD2			NOD2
MIR605			MIR605
KLK6			KLK6
MAGI2			MAGI2
EIF4A1			EIF4A1
JAG1			JAG1
RAD21			RAD21
CYP27B1			CYP27B1
EIF2AK3			EIF2AK3
SLC16A1			SLC16A1
CCEPR			CCEPR
LINC00941			LINC00941
RRM2			RRM2
ACTC1			ACTC1
ATP4A			ATP4A
MPL			MPL
HLA-DRB1			HLA-DRB1
LAG3			LAG3
KCNH2			KCNH2
PCBP2-OT1			PCBP2-OT1
CSMD3			CSMD3
EPOR			EPOR
COL3A1			COL3A1
CD55			CD55
NFKB2			NFKB2
FOCAD			FOCAD
ITGB3			ITGB3
IGF2BP3			IGF2BP3
E2F3			E2F3
AREL1			AREL1
MYCBP2			MYCBP2
TGIF1			TGIF1
IL4R			IL4R
ATAD2			ATAD2
CSK			CSK
IGFBP7			IGFBP7
PIK3C3			PIK3C3
ALCAM			ALCAM
PECAM1			PECAM1
XRCC4			XRCC4
MSLN			MSLN
RLIM			RLIM
ING4			ING4
MIR9-3			MIR9-3
GATA1			GATA1
UGT1A7			UGT1A7
LRP5			LRP5
MACF1			MACF1
FBN1			FBN1
HAGLROS			HAGLROS
HSPA1A			HSPA1A
NCOR2			NCOR2
CEMIP			CEMIP
HMGCR			HMGCR
NBR2			NBR2
GJA1			GJA1
HLTF			HLTF
ABCC3			ABCC3
CEBPB			CEBPB
IGF2BP1			IGF2BP1
SSTR1			SSTR1
RPSA			RPSA
ARHGEF15			ARHGEF15
MAPK9			MAPK9
KIR3DL1			KIR3DL1
MTDH			MTDH
SPEN			SPEN
REG4			REG4
LINC00052			LINC00052
FPR1			FPR1
MIR510			MIR510
BDNF			BDNF
MIR487B			MIR487B
PHB2			PHB2
NKILA			NKILA
GRWD1			GRWD1
GRPR			GRPR
SDC1			SDC1
CYSLTR1			CYSLTR1
POU2AF3			POU2AF3
NCOA2			NCOA2
CASP1			CASP1
PRDM2			PRDM2
SMC3			SMC3
ETV1			ETV1
MCM7			MCM7
VCAM1			VCAM1
CXCL5			CXCL5
COPS6			COPS6
MIR500A			MIR500A
MIR625			MIR625
PGK1			PGK1
CTBP1			CTBP1
CALCA			CALCA
CASP2			CASP2
HLA-DQB1			HLA-DQB1
SRGAP1			SRGAP1
FAM215A			FAM215A
KLC1			KLC1
TACSTD2			TACSTD2
E2F2			E2F2
DIRC3			DIRC3
MIR376B			MIR376B
RICTOR			RICTOR
SNCG			SNCG
IGFBP6			IGFBP6
CCK			CCK
BNIP3			BNIP3
MIR490			MIR490
IRAK4			IRAK4
WNT2B			WNT2B
MMP12			MMP12
PEG10			PEG10
MIR218-2			MIR218-2
GLS			GLS
SPHK1			SPHK1
CD59			CD59
FOLR1			FOLR1
MYH11			MYH11
PPP1R3C			PPP1R3C
SBDS			SBDS
FUS			FUS
ANO9			ANO9
PPARGC1A			PPARGC1A
SF3B3			SF3B3
SMUG1			SMUG1
LGALS4			LGALS4
FCGR3A			FCGR3A
NTN4			NTN4
SSTR2			SSTR2
CPS1-IT1			CPS1-IT1
HNRNPA1			HNRNPA1
CXCR1			CXCR1
CD40LG			CD40LG
COL1A1			COL1A1
COX5A			COX5A
LINC00339			LINC00339
MIR608			MIR608
ASXL1			ASXL1
LINC00628			LINC00628
PGF			PGF
KCNN3			KCNN3
OPCML			OPCML
HPRT1			HPRT1
CP			CP
CHGB			CHGB
ABCE1			ABCE1
CADM1			CADM1
GATA4			GATA4
PIM2			PIM2
CSE1L			CSE1L
EPHA1			EPHA1
YY1			YY1
ARG1			ARG1
RTEL1			RTEL1
CDH5			CDH5
KAT5			KAT5
TRIP13			TRIP13
CTSL			CTSL
F2R			F2R
MSN			MSN
DDX41			DDX41
ROR2			ROR2
ALPP			ALPP
GPSM2			GPSM2
LINC00857			LINC00857
CD47			CD47
CD163			CD163
PTPN1			PTPN1
CUX1			CUX1
HIP1			HIP1
LCN2			LCN2
LOHAN2			LOHAN2
YWHAE			YWHAE
PMAIP1			PMAIP1
ADAM10			ADAM10
TRIP12			TRIP12
CUL1			CUL1
NR4A1			NR4A1
DEK			DEK
IKZF1			IKZF1
MIR302A			MIR302A
CCR6			CCR6
CBY1			CBY1
SYP			SYP
SH2B3			SH2B3
CACNA1G			CACNA1G
TINF2			TINF2
TIGIT			TIGIT
MTAP			MTAP
ZMAT3			ZMAT3
GUSB			GUSB
SPINT1			SPINT1
MCM2			MCM2
TPM1			TPM1
MTHFD1			MTHFD1
ESRRA			ESRRA
ARAP3			ARAP3
FGF1			FGF1
SORBS1			SORBS1
ITIH5			ITIH5
STXBP5-AS1			STXBP5-AS1
PDGFA			PDGFA
TMSB4X			TMSB4X
MAP3K14			MAP3K14
LPAR1			LPAR1
TPBG			TPBG
HES1			HES1
MUC12			MUC12
CAT			CAT
THBS2			THBS2
NELL1			NELL1
CCNG1			CCNG1
THBS3			THBS3
CHKA			CHKA
FUT3			FUT3
DMTF1			DMTF1
PRDX1			PRDX1
PYCR1			PYCR1
MIR199A2			MIR199A2
MT-CO2			MT-CO2
DDX3X			DDX3X
F2RL1			F2RL1
DPPA4			DPPA4
KLK10			KLK10
CSNK2A2			CSNK2A2
MBL2			MBL2
ACVR2A			ACVR2A
HOXA13			HOXA13
DSCAML1			DSCAML1
KIF16B			KIF16B
WNT3			WNT3
KIR2DL3			KIR2DL3
PTGER2			PTGER2
TOP2B			TOP2B
GPR55			GPR55
ARMC12			ARMC12
GHRL			GHRL
HAS2			HAS2
TNFRSF10C			TNFRSF10C
GPER1			GPER1
INTS3			INTS3
PRMT1			PRMT1
TERF1			TERF1
CKAP5			CKAP5
FUT2			FUT2
LINC00520			LINC00520
SPATA18			SPATA18
PRPF8			PRPF8
ANPEP			ANPEP
SCRN1			SCRN1
GNGT1			GNGT1
ATP2B4			ATP2B4
HP			HP
TNFRSF6B			TNFRSF6B
TNFRSF19			TNFRSF19
COL11A1			COL11A1
LYN			LYN
DKK3			DKK3
CSF3R			CSF3R
SYK			SYK
MIR489			MIR489
RAD52			RAD52
ARRB1			ARRB1
PALM2AKAP2			PALM2AKAP2
ATP7B			ATP7B
CIP2A			CIP2A
EPM2AIP1			EPM2AIP1
TXNRD1			TXNRD1
DNAH3			DNAH3
STMN1			STMN1
TRAF2			TRAF2
DCN			DCN
DHX29			DHX29
PRL			PRL
ACTN4			ACTN4
PHOX2B-AS1			PHOX2B-AS1
CASC21			CASC21
FOXCUT			FOXCUT
EIF2AK2			EIF2AK2
USP7			USP7
KLK2			KLK2
GNG3			GNG3
LINC00092			LINC00092
HLA-C			HLA-C
NR3C1			NR3C1
H1-3			H1-3
RAB43			RAB43
TRAF3			TRAF3
TYK2			TYK2
ADGRB3			ADGRB3
GATA6			GATA6
LYVE1			LYVE1
CAND1			CAND1
CRIPTO			CRIPTO
GUCY2C			GUCY2C
KCNK15-AS1			KCNK15-AS1
GPX1			GPX1
NRCAM			NRCAM
BCAR3			BCAR3
ELANE			ELANE
TLR5			TLR5
WDR49			WDR49
SOS2			SOS2
AIM2			AIM2
NTPCR			NTPCR
MIR7-1			MIR7-1
GPX3			GPX3
OXA1L			OXA1L
ATP6V0A1			ATP6V0A1
OSM			OSM
CDCP1			CDCP1
ALOX15			ALOX15
RAN			RAN
RASA1			RASA1
SLC1A5			SLC1A5
FGF6			FGF6
RRAS			RRAS
RUNX2			RUNX2
MYRF			MYRF
TNC			TNC
PRKCE			PRKCE
SCAI			SCAI
CXADR			CXADR
SEC23B			SEC23B
PXDN			PXDN
LINC00312			LINC00312
RHEB			RHEB
ADAM9			ADAM9
SBNO1			SBNO1
CYP2C19			CYP2C19
HSD17B1			HSD17B1
FPGS			FPGS
RPL10L			RPL10L
PIK3R3			PIK3R3
DIS3L			DIS3L
SHBG			SHBG
SHCBP1L			SHCBP1L
MIR409			MIR409
IGFBP4			IGFBP4
ZNF217			ZNF217
CADPS			CADPS
PCGF2			PCGF2
NR1I2			NR1I2
MIR551A			MIR551A
LRP1			LRP1
S100A6			S100A6
HSPG2			HSPG2
LOC130008148			LOC130008148
C8orf44-SGK3			C8orf44-SGK3
EGLN1			EGLN1
ALDH9A1			ALDH9A1
DSC2			DSC2
MAP3K7			MAP3K7
LNC-LBCS			LNC-LBCS
ZNF560			ZNF560
VIP			VIP
LATS2			LATS2
TERF2			TERF2
CACNA2D1			CACNA2D1
RACK1			RACK1
LINC01194			LINC01194
RPTOR			RPTOR
IL24			IL24
MELK			MELK
TNFAIP3			TNFAIP3
COL4A1			COL4A1
UGT1A9			UGT1A9
CDKN2AIP			CDKN2AIP
DOT1L			DOT1L
SFTA3			SFTA3
SAT1			SAT1
HSPH1			HSPH1
PLK4			PLK4
PTH			PTH
MIR622			MIR622
NTS			NTS
ADA			ADA
LTA			LTA
TNFRSF11A			TNFRSF11A
MCM3			MCM3
DCST1-AS1			DCST1-AS1
IL16			IL16
TRPC4			TRPC4
ST8SIA6-AS1			ST8SIA6-AS1
MAPK12			MAPK12
TFE3			TFE3
PTPN21			PTPN21
MIR637			MIR637
FUT4			FUT4
GJB2			GJB2
PRECSIT			PRECSIT
PLA2G4A			PLA2G4A
RUVBL1			RUVBL1
MIR138-2			MIR138-2
ITGAM			ITGAM
MIR9-2			MIR9-2
HLA-DQA1			HLA-DQA1
VCAN			VCAN
CASP6			CASP6
AGAP2-AS1			AGAP2-AS1
ERLNC1			ERLNC1
MAGEA4			MAGEA4
TAGLN			TAGLN
PCSK9			PCSK9
EIF4G3			EIF4G3
IL32			IL32
DAB2IP			DAB2IP
RERGL			RERGL
LCK			LCK
DMBT1			DMBT1
ABCF3			ABCF3
TNFRSF10D			TNFRSF10D
AKR1B10			AKR1B10
EML4			EML4
PSMB9			PSMB9
RANBP2			RANBP2
SLC2A3			SLC2A3
MIR572			MIR572
MIR545			MIR545
HSF1			HSF1
TRAF6			TRAF6
SOCS2-AS1			SOCS2-AS1
TNFRSF4			TNFRSF4
STK4			STK4
PHLPP1			PHLPP1
S100P			S100P
CD19			CD19
ATF4			ATF4
DNAH9			DNAH9
GNRH1			GNRH1
PHF2			PHF2
CYP3A5			CYP3A5
PDCD4-AS1			PDCD4-AS1
SFTA1P			SFTA1P
FZD4			FZD4
CAST			CAST
LINC01554			LINC01554
MICB			MICB
MIR506			MIR506
HOXA9			HOXA9
MIR346			MIR346
MIR7-2			MIR7-2
AFAP1			AFAP1
SUMO1P3			SUMO1P3
CXCL9			CXCL9
LINC00313			LINC00313
VTRNA2-1			VTRNA2-1
PAICS			PAICS
H3-4			H3-4
COL4A6			COL4A6
LINC01564			LINC01564
ACP1			ACP1
CTNNA2			CTNNA2
MIR154			MIR154
NT5E			NT5E
TSHZ3			TSHZ3
WNT10B			WNT10B
SORCS1			SORCS1
NETO2			NETO2
PRDX5			PRDX5
EPHA7			EPHA7
ACLY			ACLY
DCK			DCK
LGALS9			LGALS9
FYN			FYN
LASP1			LASP1
EIF2S1			EIF2S1
PHKG2			PHKG2
VCL			VCL
DSCAM-AS1			DSCAM-AS1
HPC14			HPC14
ST6GAL1			ST6GAL1
PTGES			PTGES
IL6ST			IL6ST
FGD2			FGD2
LOC126862483			LOC126862483
BAG3			BAG3
FOXO4			FOXO4
HEPACAM2			HEPACAM2
NCOA1			NCOA1
ATF2			ATF2
RHOC			RHOC
PGBD3			PGBD3
SFRP4			SFRP4
MAGI2-AS3			MAGI2-AS3
CTNNBIP1			CTNNBIP1
PUF60			PUF60
SLC8A3			SLC8A3
ZNF184			ZNF184
ENTREP1			ENTREP1
RAB4B-EGLN2			RAB4B-EGLN2
DDX5			DDX5
NDRG2			NDRG2
FZD10			FZD10
BRMS1			BRMS1
CYP17A1-AS1			CYP17A1-AS1
EDNRA			EDNRA
FBXO32			FBXO32
TRA-TGC7-1			TRA-TGC7-1
DUSP1			DUSP1
PCAT19			PCAT19
CCR5			CCR5
GPX2			GPX2
SLC29A1			SLC29A1
CCN4			CCN4
MYO16			MYO16
ATG5			ATG5
HUWE1			HUWE1
AKAP1			AKAP1
MIR518B			MIR518B
SNHG8			SNHG8
LIFR			LIFR
SLC34A2			SLC34A2
ZNF100			ZNF100
VTCN1			VTCN1
CT45A1			CT45A1
LINC01116			LINC01116
CALB2			CALB2
SLIT2			SLIT2
SETBP1			SETBP1
PPRC1			PPRC1
IRF4			IRF4
MINPP1			MINPP1
NOTCH4			NOTCH4
TRPM2-AS			TRPM2-AS
PAWR			PAWR
PDHA1			PDHA1
IGFBP5			IGFBP5
PTPRT			PTPRT
MIR661			MIR661
SLC12A3			SLC12A3
GABRA6			GABRA6
RAD23B			RAD23B
ACP3			ACP3
CSNK1E			CSNK1E
ECT2			ECT2
PRKAB1			PRKAB1
UVRAG			UVRAG
AGBL4			AGBL4
ADAT1			ADAT1
LINC01089			LINC01089
TCHP			TCHP
CRABP1			CRABP1
UGT1A6			UGT1A6
KRT33A			KRT33A
GC			GC
IL22			IL22
HDAC5			HDAC5
GREB1			GREB1
MIR520C			MIR520C
CASP5			CASP5
MAP2K6			MAP2K6
MAF			MAF
CDC25B			CDC25B
PPP6R2			PPP6R2
NLK			NLK
AGR2			AGR2
ZNF48			ZNF48
PLCG2			PLCG2
S100A2			S100A2
FURIN			FURIN
ATIC			ATIC
ITGA9			ITGA9
[truncated: 786 more rows]
