# Supplementary material for: Elucidating key targets and mechanisms of diethyl phthalate-induced colorectal cancer through network toxicology and molecular docking
Source: PLoS One. 2026 Feb 17;21(2):e0343038. doi: 10.1371/journal.pone.0343038 (PMC12912549; doi:10.1371/journal.pone.0343038)
Supplement: S7 Table — (XLSX) [file pone.0343038.s012.xlsx]

## Sheet: Sheet1
EHMT2
HDAC1
HDAC3
HDAC5
VHL
BRD3
MGMT
BRD4
SETD2
HDAC6
KDM5A
KDM5B
EZH2
EED
SUZ12
KDM1A
XIAP
KAT2B
HDAC2
NCOR1
HDAC9
KAT5
RBBP4
MDM2
KDM3A
NCOA3
KMT2C
KMT2A
NCOR2
PPARG
NCOA2
KDM4B
DNMT1
HDAC4
KDM4C
MTAP
NCOA1
EP300
NSD2
CARM1
BCL6
MEN1
MECP2
NSD1
HIF1A
MBD2
KDM6A
KMT2D
FTO
KDM5C
ATAD2
UHRF1
DOT1L
SIRT1
NR1I2
POLK
F2
PLAU
MIF
CTSL
CTSB
CYP11B1
