# Supplementary material for: Elucidating key targets and mechanisms of diethyl phthalate-induced colorectal cancer through network toxicology and molecular docking
Source: PLoS One. 2026 Feb 17;21(2):e0343038. doi: 10.1371/journal.pone.0343038 (PMC12912549; doi:10.1371/journal.pone.0343038)
Supplement: S8 Table — (XLSX) [file pone.0343038.s013.xlsx]

## Sheet: GO
GO
ONTOLOGY	ID	Description	GeneRatio	BgRatio	pvalue	p.adjust	qvalue	geneID	Count
BP	GO:0040029	epigenetic regulation of gene expression	22/62	229/18870	5.67747683955079e-27	1.26607733521983e-23	7.27314664603507e-24	HDAC1/HDAC5/HDAC6/KDM5A/EZH2/SUZ12/KDM1A/KAT2B/HDAC2/HDAC9/KMT2A/DNMT1/HDAC4/EP300/BCL6/MEN1/MECP2/MBD2/KMT2D/UHRF1/DOT1L/SIRT1	22
BP	GO:0045814	negative regulation of gene expression, epigenetic	18/62	120/18870	1.12402529168252e-25	1.25328820022601e-22	7.19967778935592e-23	HDAC1/HDAC5/HDAC6/KDM5A/EZH2/SUZ12/KDM1A/HDAC2/HDAC9/DNMT1/HDAC4/BCL6/MECP2/MBD2/KMT2D/UHRF1/DOT1L/SIRT1	18
BP	GO:0016570	histone modification	17/62	120/18870	8.17484833032339e-24	6.07663725887372e-21	3.49080365543985e-21	EHMT2/HDAC1/HDAC3/SETD2/HDAC6/KAT2B/HDAC2/RBBP4/KMT2A/HDAC4/EP300/CARM1/MECP2/KDM6A/UHRF1/DOT1L/SIRT1	17
BP	GO:0031507	heterochromatin formation	14/62	91/18870	3.12078713200936e-20	1.73983882609522e-17	9.99473142014576e-18	HDAC1/KDM5A/EZH2/SUZ12/KDM1A/HDAC2/DNMT1/BCL6/MECP2/MBD2/KMT2D/UHRF1/DOT1L/SIRT1	14
BP	GO:0070828	heterochromatin organization	14/62	100/18870	1.26350874445887e-19	5.63524900028655e-17	3.23724240422409e-17	HDAC1/KDM5A/EZH2/SUZ12/KDM1A/HDAC2/DNMT1/BCL6/MECP2/MBD2/KMT2D/UHRF1/DOT1L/SIRT1	14
BP	GO:0048511	rhythmic process	17/62	296/18870	5.21821216704199e-17	1.93943552208394e-14	1.1141340714544e-14	HDAC1/HDAC3/KDM5A/KDM5B/EZH2/KAT2B/HDAC2/NCOR1/KAT5/KMT2A/NCOR2/PPARG/NCOA2/NCOA1/EP300/KDM5C/SIRT1	17
BP	GO:0030522	intracellular receptor signaling pathway	17/62	353/18870	9.87379731282712e-16	3.14550971537207e-13	1.8069791473249e-13	HDAC1/HDAC6/EZH2/KDM1A/XIAP/NCOR1/KDM3A/NCOR2/PPARG/NCOA2/KDM4C/NCOA1/EP300/CARM1/KMT2D/SIRT1/NR1I2	17
BP	GO:0006476	protein deacetylation	10/62	58/18870	3.1601968077275e-15	8.80904860154041e-13	5.06047304605838e-13	HDAC1/HDAC3/HDAC6/KAT2B/HDAC2/HDAC9/RBBP4/HDAC4/EP300/SIRT1	10
BP	GO:0018205	peptidyl-lysine modification	14/62	219/18870	9.42269831567924e-15	2.33473524932941e-12	1.34121916376393e-12	EHMT2/SETD2/HDAC6/KAT2B/HDAC2/HDAC9/KAT5/MDM2/KMT2A/HDAC4/EP300/MECP2/DOT1L/SIRT1	14
BP	GO:0032259	methylation	15/62	282/18870	1.41574527986857e-14	2.97677172928138e-12	1.7100454069084e-12	EHMT2/MGMT/SETD2/EZH2/KMT2C/KMT2A/DNMT1/MTAP/NSD2/CARM1/MECP2/NSD1/MBD2/KMT2D/DOT1L	15
BP	GO:0035601	protein deacylation	10/62	67/18870	1.46836273641683e-14	2.97677172928138e-12	1.7100454069084e-12	HDAC1/HDAC3/HDAC6/KAT2B/HDAC2/HDAC9/RBBP4/HDAC4/EP300/SIRT1	10
BP	GO:0098732	macromolecule deacylation	10/62	70/18870	2.33121940736378e-14	4.33218273201769e-12	2.48867896382607e-12	HDAC1/HDAC3/HDAC6/KAT2B/HDAC2/HDAC9/RBBP4/HDAC4/EP300/SIRT1	10
BP	GO:0060765	regulation of androgen receptor signaling pathway	8/62	29/18870	3.45525235687319e-14	5.77213326441092e-12	3.31587735793632e-12	HDAC1/HDAC6/KDM1A/NCOR1/NCOR2/KDM4C/EP300/SIRT1	8
BP	GO:0033143	regulation of intracellular steroid hormone receptor signaling pathway	10/62	73/18870	3.62376079380058e-14	5.77213326441092e-12	3.31587735793632e-12	HDAC1/HDAC6/KDM1A/NCOR1/NCOR2/KDM4C/EP300/CARM1/KMT2D/SIRT1	10
BP	GO:0009755	hormone-mediated signaling pathway	13/62	193/18870	4.78195630000242e-14	7.10917503267027e-12	4.08395846814242e-12	HDAC1/HDAC6/KDM1A/NCOR1/KDM3A/NCOR2/PPARG/KDM4C/NCOA1/EP300/CARM1/KMT2D/SIRT1	13
BP	GO:0030521	androgen receptor signaling pathway	9/62	50/18870	5.4906940324805e-14	7.6526548077697e-12	4.39616752468998e-12	HDAC1/HDAC6/KDM1A/NCOR1/KDM3A/NCOR2/KDM4C/EP300/SIRT1	9
BP	GO:0030518	intracellular steroid hormone receptor signaling pathway	11/62	122/18870	2.00592000132323e-13	2.6312950605593e-11	1.51158182143057e-11	HDAC1/HDAC6/KDM1A/NCOR1/KDM3A/NCOR2/KDM4C/EP300/CARM1/KMT2D/SIRT1	11
BP	GO:0016575	histone deacetylation	7/62	23/18870	6.85469823929367e-13	8.49220948534716e-11	4.87846067673707e-11	HDAC1/HDAC3/HDAC6/HDAC2/RBBP4/HDAC4/SIRT1	7
BP	GO:0043401	steroid hormone mediated signaling pathway	11/62	138/18870	7.90171976946847e-13	9.27412372942878e-11	5.32764152877736e-11	HDAC1/HDAC6/KDM1A/NCOR1/KDM3A/NCOR2/KDM4C/EP300/CARM1/KMT2D/SIRT1	11
BP	GO:0140718	facultative heterochromatin formation	8/62	46/18870	2.01146910998496e-12	2.24278805763323e-10	1.288398898343e-10	HDAC1/KDM5A/EZH2/SUZ12/KDM1A/DNMT1/MBD2/SIRT1	8
BP	GO:0007623	circadian rhythm	12/62	204/18870	2.4778673677912e-12	2.63064013435508e-10	1.51120559051694e-10	HDAC1/HDAC3/KDM5A/EZH2/HDAC2/NCOR1/KAT5/KMT2A/PPARG/NCOA2/EP300/SIRT1	12
BP	GO:0048545	response to steroid hormone	14/62	330/18870	2.59525035676286e-12	2.63064013435508e-10	1.51120559051694e-10	HDAC1/HDAC6/KDM1A/NCOR1/MDM2/KDM3A/NCOR2/NCOA2/KDM4C/NCOA1/EP300/CARM1/KMT2D/SIRT1	14
BP	GO:0071383	cellular response to steroid hormone stimulus	11/62	208/18870	6.96221910820186e-11	6.75032548316963e-09	3.87781265660488e-09	HDAC1/HDAC6/KDM1A/NCOR1/KDM3A/NCOR2/KDM4C/EP300/CARM1/KMT2D/SIRT1	11
BP	GO:0006305	DNA alkylation	7/62	50/18870	2.60664458434269e-10	2.32512696923368e-08	1.33569956174529e-08	EHMT2/MGMT/EZH2/KMT2A/DNMT1/MECP2/MBD2	7
BP	GO:0006306	DNA methylation	7/62	50/18870	2.60664458434269e-10	2.32512696923368e-08	1.33569956174529e-08	EHMT2/MGMT/EZH2/KMT2A/DNMT1/MECP2/MBD2	7
BP	GO:0043414	macromolecule methylation	10/62	210/18870	1.52729072081383e-09	1.30896653584816e-07	7.51952926187027e-08	EHMT2/MGMT/SETD2/EZH2/KMT2A/DNMT1/CARM1/MECP2/MBD2/DOT1L	10
BP	GO:0006304	DNA modification	8/62	103/18870	1.58484737524217e-09	1.30896653584816e-07	7.51952926187027e-08	EHMT2/MGMT/EZH2/KMT2A/DNMT1/MECP2/MBD2/FTO	8
BP	GO:0016571	histone methylation	6/62	38/18870	2.49662989064488e-09	1.98838737719217e-07	1.14225510410332e-07	EHMT2/SETD2/KMT2A/CARM1/MECP2/DOT1L	6
BP	GO:0051147	regulation of muscle cell differentiation	9/62	162/18870	2.78574776983745e-09	2.14214397473707e-07	1.2305825901605e-07	HDAC3/HDAC5/EZH2/HDAC9/MDM2/DNMT1/HDAC4/MECP2/SIRT1	9
BP	GO:0032922	circadian regulation of gene expression	7/62	70/18870	2.97253050045255e-09	2.20958100533639e-07	1.26932267335114e-07	HDAC1/HDAC3/KDM5A/HDAC2/KMT2A/NCOA2/SIRT1	7
BP	GO:2000736	regulation of stem cell differentiation	7/62	78/18870	6.41839835119958e-09	4.61710591070163e-07	2.65235680591168e-07	HDAC1/EZH2/HDAC2/KAT5/RBBP4/KDM3A/KDM4C	7
BP	GO:1904179	positive regulation of adipose tissue development	4/62	10/18870	2.18564121943545e-08	1.52311872479408e-06	8.74975448701626e-07	PPARG/NCOA2/NCOA1/SIRT1	4
BP	GO:2000273	positive regulation of signaling receptor activity	5/62	31/18870	5.16758459718319e-08	3.4920344399147e-06	2.00604480216011e-06	HDAC1/HDAC6/HDAC2/NCOA3/HIF1A	5
BP	GO:0010469	regulation of signaling receptor activity	7/62	110/18870	7.12387277982406e-08	4.44881041619104e-06	2.55567726056384e-06	HDAC1/HDAC6/HDAC2/NCOA3/PPARG/HIF1A/PLAU	7
BP	GO:0006346	DNA methylation-dependent heterochromatin formation	5/62	33/18870	7.18193609788688e-08	4.44881041619104e-06	2.55567726056384e-06	HDAC1/KDM1A/DNMT1/MBD2/SIRT1	5
BP	GO:0034968	histone lysine methylation	5/62	33/18870	7.18193609788688e-08	4.44881041619104e-06	2.55567726056384e-06	EHMT2/SETD2/KMT2A/MECP2/DOT1L	5
BP	GO:0032355	response to estradiol	7/62	113/18870	8.57979659662566e-08	5.17106659742573e-06	2.9705867590593e-06	EZH2/KAT5/NCOA3/NCOR2/NCOA1/MECP2/MBD2	7
BP	GO:0048863	stem cell differentiation	9/62	246/18870	1.04448916625675e-07	6.12950221250669e-06	3.52117261865501e-06	HDAC1/SETD2/EZH2/HDAC2/KAT5/RBBP4/KDM3A/KDM4C/HIF1A	9
BP	GO:0051148	negative regulation of muscle cell differentiation	6/62	70/18870	1.09294655321158e-07	6.24941234272263e-06	3.59005655940214e-06	HDAC3/HDAC5/EZH2/DNMT1/HDAC4/MECP2	6
BP	GO:0046677	response to antibiotic	5/62	37/18870	1.30582748458895e-07	7.2799882265834e-06	4.18208433880198e-06	EHMT2/KDM5B/EZH2/KDM1A/MDM2	5
BP	GO:0043518	negative regulation of DNA damage response, signal transduction by p53 class mediator	4/62	15/18870	1.40329035987891e-07	7.45080357745232e-06	4.28021144855297e-06	KDM1A/MDM2/SIRT1/MIF	4
BP	GO:0060766	negative regulation of androgen receptor signaling pathway	4/62	15/18870	1.40329035987891e-07	7.45080357745232e-06	4.28021144855297e-06	HDAC1/NCOR1/NCOR2/SIRT1	4
BP	GO:1904177	regulation of adipose tissue development	4/62	16/18870	1.86645503237342e-07	9.67952260975054e-06	5.56052821150173e-06	PPARG/NCOA2/NCOA1/SIRT1	4
BP	GO:0006479	protein methylation	6/62	80/18870	2.44190769530679e-07	1.21010092456314e-05	6.95158284254587e-06	EHMT2/SETD2/KMT2A/CARM1/MECP2/DOT1L	6
BP	GO:0008213	protein alkylation	6/62	80/18870	2.44190769530679e-07	1.21010092456314e-05	6.95158284254587e-06	EHMT2/SETD2/KMT2A/CARM1/MECP2/DOT1L	6
BP	GO:1903131	mononuclear cell differentiation	11/62	481/18870	4.14172930612379e-07	2.00783833753392e-05	1.15342896236903e-05	HDAC5/EZH2/HDAC9/KAT5/KMT2A/PPARG/HDAC4/EP300/BCL6/MEN1/CTSL	11
BP	GO:0140861	DNA repair-dependent chromatin remodeling	4/62	20/18870	4.92000531975199e-07	2.33438550277594e-05	1.34101824728738e-05	HDAC3/KDM1A/KAT5/SIRT1	4
BP	GO:0042220	response to cocaine	5/62	49/18870	5.54244266395242e-07	2.57492648762789e-05	1.47920015833993e-05	EHMT2/HDAC5/HDAC2/MDM2/MECP2	5
BP	GO:0043279	response to alkaloid	6/62	93/18870	5.99245031141845e-07	2.72717636621697e-05	1.56666209000994e-05	EHMT2/HDAC5/SETD2/HDAC2/MDM2/MECP2	6
BP	GO:0071375	cellular response to peptide hormone stimulus	9/62	310/18870	7.33438760910969e-07	3.27113687366292e-05	1.879147309534e-05	HDAC5/KAT2B/HDAC9/MDM2/PPARG/NCOA2/NCOA1/SIRT1/CYP11B1	9
BP	GO:0006110	regulation of glycolytic process	5/62	52/18870	7.4971463757522e-07	3.27816400351518e-05	1.88318413607645e-05	KAT2B/NCOR1/HDAC4/EP300/HIF1A	5
BP	GO:0018022	peptidyl-lysine methylation	5/62	53/18870	8.25728306514991e-07	3.54110408370852e-05	2.03423350005819e-05	EHMT2/SETD2/KMT2A/MECP2/DOT1L	5
BP	GO:1902254	negative regulation of intrinsic apoptotic signaling pathway by p53 class mediator	4/62	23/18870	8.92596671829771e-07	3.72432531249527e-05	2.13948732844312e-05	KDM1A/MDM2/SIRT1/MIF	4
BP	GO:0009416	response to light stimulus	9/62	318/18870	9.06549720014574e-07	3.72432531249527e-05	2.13948732844312e-05	KDM1A/MDM2/KMT2A/EP300/MEN1/MECP2/HIF1A/SIRT1/POLK	9
BP	GO:0017015	regulation of transforming growth factor beta receptor signaling pathway	7/62	160/18870	9.18555570346366e-07	3.72432531249527e-05	2.13948732844312e-05	HDAC1/HDAC2/RBBP4/PPARG/EP300/MEN1/SIRT1	7
BP	GO:0042692	muscle cell differentiation	10/62	419/18870	1.00404904138434e-06	3.99826671836977e-05	2.29685654767808e-05	HDAC3/HDAC5/EZH2/KDM1A/HDAC9/MDM2/DNMT1/HDAC4/MECP2/SIRT1	10
BP	GO:1903844	regulation of cellular response to transforming growth factor beta stimulus	7/62	163/18870	1.0407016821171e-06	4.07151710723005e-05	2.33893619046446e-05	HDAC1/HDAC2/RBBP4/PPARG/EP300/MEN1/SIRT1	7
BP	GO:0035357	peroxisome proliferator activated receptor signaling pathway	4/62	24/18870	1.06848461453431e-06	4.10813912139915e-05	2.35997418491516e-05	PPARG/NCOA2/NCOA1/SIRT1	4
BP	GO:0060612	adipose tissue development	5/62	57/18870	1.19273351071867e-06	4.50812835407227e-05	2.5897532248789e-05	PPARG/NCOA2/NCOA1/FTO/SIRT1	5
BP	GO:0009314	response to radiation	10/62	428/18870	1.21656223169663e-06	4.52155629447249e-05	2.59746708065755e-05	KDM1A/KAT5/MDM2/KMT2A/EP300/MEN1/MECP2/HIF1A/SIRT1/POLK	10
BP	GO:0030098	lymphocyte differentiation	10/62	429/18870	1.242441471469e-06	4.54204013340305e-05	2.6092342895216e-05	HDAC5/EZH2/HDAC9/KAT5/KMT2A/HDAC4/EP300/BCL6/MEN1/CTSL	10
BP	GO:1902894	negative regulation of miRNA transcription	4/62	25/18870	1.26888076786933e-06	4.56387760056226e-05	2.62177910780471e-05	NCOR1/NCOR2/PPARG/HIF1A	4
BP	GO:0006473	protein acetylation	6/62	106/18870	1.29745198597453e-06	4.59256814083047e-05	2.63826076346032e-05	HDAC6/KAT2B/HDAC2/KAT5/EP300/SIRT1	6
BP	GO:0062012	regulation of small molecule metabolic process	9/62	337/18870	1.4655678946878e-06	5.10658813305279e-05	2.93354626288659e-05	KAT2B/NCOR1/NCOR2/PPARG/NCOA2/HDAC4/EP300/HIF1A/SIRT1	9
BP	GO:2000629	negative regulation of miRNA metabolic process	4/62	26/18870	1.49590279762794e-06	5.13209729032356e-05	2.94820033151937e-05	NCOR1/NCOR2/PPARG/HIF1A	4
BP	GO:0070482	response to oxygen levels	9/62	343/18870	1.69498626159502e-06	5.72699903538923e-05	3.28994941046434e-05	VHL/HDAC2/MDM2/PPARG/EP300/MECP2/HIF1A/SIRT1/PLAU	9
BP	GO:0043470	regulation of carbohydrate catabolic process	5/62	63/18870	1.97221519387929e-06	6.51777610419021e-05	3.74422162794406e-05	KAT2B/NCOR1/HDAC4/EP300/HIF1A	5
BP	GO:2001243	negative regulation of intrinsic apoptotic signaling pathway	6/62	114/18870	1.987483296345e-06	6.51777610419021e-05	3.74422162794406e-05	HDAC1/KDM1A/MDM2/HIF1A/SIRT1/MIF	6
BP	GO:0043534	blood vessel endothelial cell migration	7/62	181/18870	2.0964646924001e-06	6.77553081746698e-05	3.89229219016158e-05	HDAC5/VHL/HDAC9/PPARG/MECP2/HIF1A/SIRT1	7
BP	GO:0090287	regulation of cellular response to growth factor stimulus	9/62	357/18870	2.35421865947731e-06	7.49986801519199e-05	4.30839715576523e-05	HDAC1/XIAP/HDAC2/RBBP4/PPARG/EP300/MEN1/HIF1A/SIRT1	9
BP	GO:0098727	maintenance of cell number	7/62	187/18870	2.60389187132311e-06	8.1784209479585e-05	4.69820075226127e-05	HDAC1/EZH2/HDAC2/RBBP4/KDM3A/NCOA3/KDM4C	7
BP	GO:0070301	cellular response to hydrogen peroxide	5/62	67/18870	2.68268322395345e-06	8.24088659544657e-05	4.73408495948004e-05	HDAC6/EZH2/HDAC2/MDM2/SIRT1	5
BP	GO:0006109	regulation of carbohydrate metabolic process	7/62	188/18870	2.69768933393542e-06	8.24088659544657e-05	4.73408495948004e-05	KAT2B/NCOR1/NCOA2/HDAC4/EP300/HIF1A/SIRT1	7
BP	GO:0071887	leukocyte apoptotic process	6/62	121/18870	2.81359475294842e-06	8.47880580956077e-05	4.87076076008282e-05	VHL/BCL6/HIF1A/SIRT1/MIF/CTSL	6
BP	GO:0018394	peptidyl-lysine acetylation	5/62	68/18870	2.88831656407875e-06	8.58792791719414e-05	4.93344738032819e-05	KAT2B/HDAC2/KAT5/EP300/SIRT1	5
BP	GO:0042113	B cell activation	8/62	278/18870	3.40713777735576e-06	9.96971912696621e-05	5.72723539179508e-05	HDAC5/EZH2/HDAC9/HDAC4/EP300/NSD2/BCL6/MIF	8
BP	GO:1901653	cellular response to peptide	9/62	374/18870	3.44245907074618e-06	9.96971912696621e-05	5.72723539179508e-05	HDAC5/KAT2B/HDAC9/MDM2/PPARG/NCOA2/NCOA1/SIRT1/CYP11B1	9
BP	GO:1901873	regulation of post-translational protein modification	8/62	284/18870	3.98891806535149e-06	0.000114042144688895	6.55129998047606e-05	EHMT2/HDAC3/KDM1A/XIAP/HDAC4/MECP2/HIF1A/SIRT1	8
BP	GO:0030330	DNA damage response, signal transduction by p53 class mediator	5/62	73/18870	4.10979640571654e-06	0.000116010708667695	6.66438670986946e-05	KDM1A/KAT5/MDM2/SIRT1/MIF	5
BP	GO:0071560	cellular response to transforming growth factor beta stimulus	8/62	287/18870	4.3100971393948e-06	0.00012014395776063	6.90182660347825e-05	HDAC1/HDAC2/RBBP4/KMT2A/PPARG/EP300/MEN1/SIRT1	8
BP	GO:2000036	regulation of stem cell population maintenance	5/62	74/18870	4.39653128892577e-06	0.000121040305855611	6.95331849073771e-05	HDAC1/HDAC2/RBBP4/KDM3A/NCOA3	5
BP	GO:1901797	negative regulation of signal transduction by p53 class mediator	4/62	34/18870	4.55001609019238e-06	0.000123738242452793	7.10830498300915e-05	KDM1A/MDM2/SIRT1/MIF	4
BP	GO:2000779	regulation of double-strand break repair	6/62	133/18870	4.86853630951429e-06	0.000130805252653215	7.51427861595293e-05	MGMT/SETD2/KDM1A/KAT5/NSD2/SIRT1	6
BP	GO:0032869	cellular response to insulin stimulus	7/62	206/18870	4.93522250777966e-06	0.000131018407051769	7.52652354883188e-05	HDAC5/KAT2B/HDAC9/PPARG/NCOA2/NCOA1/SIRT1	7
BP	GO:0071559	response to transforming growth factor beta	8/62	293/18870	5.01870047270099e-06	0.000131352205141984	7.545699016181e-05	HDAC1/HDAC2/RBBP4/KMT2A/PPARG/EP300/MEN1/SIRT1	8
BP	GO:0090311	regulation of protein deacetylation	4/62	35/18870	5.12450307056171e-06	0.000131352205141984	7.545699016181e-05	HDAC6/KAT2B/EP300/SIRT1	4
BP	GO:1902253	regulation of intrinsic apoptotic signaling pathway by p53 class mediator	4/62	35/18870	5.12450307056171e-06	0.000131352205141984	7.545699016181e-05	KDM1A/MDM2/SIRT1/MIF	4
BP	GO:1901984	negative regulation of protein acetylation	3/62	11/18870	5.46959461413238e-06	0.000138604499880855	7.96231656148218e-05	HDAC6/HDAC2/SIRT1	3
BP	GO:0090092	regulation of transmembrane receptor protein serine/threonine kinase signaling pathway	8/62	297/18870	5.54405214591546e-06	0.00013891276725159	7.98002538329877e-05	HDAC1/XIAP/HDAC2/RBBP4/PPARG/EP300/MEN1/SIRT1	8
BP	GO:0001666	response to hypoxia	8/62	298/18870	5.68243844035915e-06	0.000140798196911121	8.08833635311939e-05	VHL/MDM2/PPARG/EP300/MECP2/HIF1A/SIRT1/PLAU	8
BP	GO:0010212	response to ionizing radiation	6/62	138/18870	6.02367192611063e-06	0.000147613059288206	8.47982502495852e-05	KDM1A/KAT5/MDM2/MEN1/MECP2/SIRT1	6
BP	GO:0033144	negative regulation of intracellular steroid hormone receptor signaling pathway	4/62	37/18870	6.43216548355779e-06	0.000155910098134064	8.95645926028584e-05	HDAC1/NCOR1/NCOR2/SIRT1	4
BP	GO:0006282	regulation of DNA repair	7/62	215/18870	6.53438647092396e-06	0.00015668475086194	9.00096019820539e-05	MGMT/SETD2/KDM1A/KAT2B/KAT5/NSD2/SIRT1	7
BP	GO:0051090	regulation of DNA-binding transcription factor activity	9/62	406/18870	6.69331722080882e-06	0.000158788270238337	9.12179961671258e-05	HDAC5/KDM5A/KDM1A/HDAC2/PPARG/HDAC4/EP300/MEN1/SIRT1	9
BP	GO:0043516	regulation of DNA damage response, signal transduction by p53 class mediator	4/62	38/18870	7.17124498325625e-06	0.000166582044923557	9.56952318489348e-05	KDM1A/MDM2/SIRT1/MIF	4
BP	GO:0045815	transcription initiation-coupled chromatin remodeling	4/62	38/18870	7.17124498325625e-06	0.000166582044923557	9.56952318489348e-05	KAT2B/KMT2A/EP300/MEN1	4
BP	GO:0070229	negative regulation of lymphocyte apoptotic process	4/62	39/18870	7.97120278159175e-06	0.000183255486628346	0.000105273508249562	VHL/BCL6/HIF1A/MIF	4
BP	GO:0072332	intrinsic apoptotic signaling pathway by p53 class mediator	5/62	84/18870	8.21650416242859e-06	0.000186967390634855	0.000107405859996515	KDM1A/MDM2/EP300/SIRT1/MIF	5
BP	GO:0036293	response to decreased oxygen levels	8/62	315/18870	8.52397199477484e-06	0.000192004621700484	0.000110299563185975	VHL/MDM2/PPARG/EP300/MECP2/HIF1A/SIRT1/PLAU	8
BP	GO:0043543	protein acylation	6/62	147/18870	8.65987570243554e-06	0.000192268042836827	0.000110450888898947	HDAC6/KAT2B/HDAC2/KAT5/EP300/SIRT1	6
BP	GO:0051101	regulation of DNA binding	5/62	85/18870	8.70810418229575e-06	0.000192268042836827	0.000110450888898947	KDM1A/PPARG/EP300/NSD1/DOT1L	5
BP	GO:0051154	negative regulation of striated muscle cell differentiation	4/62	41/18870	9.76627948116168e-06	0.000213517678852848	0.000122658019902722	HDAC3/HDAC5/EZH2/HDAC4	4
BP	GO:0007179	transforming growth factor beta receptor signaling pathway	7/62	229/18870	9.86470993448458e-06	0.000213575758775734	0.00012269138467315	HDAC1/HDAC2/RBBP4/PPARG/EP300/MEN1/SIRT1	7
BP	GO:0009411	response to UV	6/62	152/18870	1.04866948853728e-05	0.00022318594578096	0.000128212082140868	KDM1A/MDM2/EP300/MEN1/SIRT1/POLK	6
BP	GO:0043434	response to peptide hormone	9/62	430/18870	1.06094732518313e-05	0.00022318594578096	0.000128212082140868	HDAC5/KAT2B/HDAC9/MDM2/PPARG/NCOA2/NCOA1/SIRT1/CYP11B1	9
BP	GO:1901983	regulation of protein acetylation	4/62	42/18870	1.0767819683163e-05	0.00022318594578096	0.000128212082140868	HDAC6/HDAC2/KAT5/SIRT1	4
BP	GO:0030183	B cell differentiation	6/62	153/18870	1.08869882297953e-05	0.00022318594578096	0.000128212082140868	HDAC5/EZH2/HDAC9/HDAC4/EP300/BCL6	6
BP	GO:0043535	regulation of blood vessel endothelial cell migration	6/62	153/18870	1.08869882297953e-05	0.00022318594578096	0.000128212082140868	HDAC5/HDAC9/PPARG/MECP2/HIF1A/SIRT1	6
BP	GO:0006096	glycolytic process	5/62	89/18870	1.09090888296523e-05	0.00022318594578096	0.000128212082140868	KAT2B/NCOR1/HDAC4/EP300/HIF1A	5
BP	GO:0034644	cellular response to UV	5/62	90/18870	1.15217866387978e-05	0.000233578038222902	0.000134181955401119	KDM1A/MDM2/EP300/SIRT1/POLK	5
BP	GO:0042771	intrinsic apoptotic signaling pathway in response to DNA damage by p53 class mediator	4/62	44/18870	1.29954214792854e-05	0.000261079188277535	0.000149980350310956	KDM1A/EP300/SIRT1/MIF	4
BP	GO:2000106	regulation of leukocyte apoptotic process	5/62	93/18870	1.35224419383842e-05	0.000269241477880329	0.000154669284201256	VHL/BCL6/HIF1A/SIRT1/MIF	5
BP	GO:1902166	negative regulation of intrinsic apoptotic signaling pathway in response to DNA damage by p53 class mediator	3/62	15/18870	1.49419729340963e-05	0.000294872563212697	0.000169393396001818	KDM1A/SIRT1/MIF	3
BP	GO:0051153	regulation of striated muscle cell differentiation	5/62	97/18870	1.66004412973008e-05	0.000324727930640183	0.000186544201835781	HDAC3/HDAC5/EZH2/HDAC9/HDAC4	5
BP	GO:0031669	cellular response to nutrient levels	7/62	251/18870	1.78681400503117e-05	0.000346486541845175	0.000199043720285852	EHMT2/KAT2B/KAT5/MDM2/NCOA1/EP300/SIRT1	7
BP	GO:0034599	cellular response to oxidative stress	7/62	255/18870	1.97825846702043e-05	0.000375901567928209	0.000215941566282101	HDAC6/EZH2/KAT2B/HDAC2/MDM2/HIF1A/SIRT1	7
BP	GO:0031648	protein destabilization	4/62	49/18870	2.00352794642159e-05	0.000375901567928209	0.000215941566282101	HDAC6/MDM2/EP300/SIRT1	4
BP	GO:1902459	positive regulation of stem cell population maintenance	4/62	49/18870	2.00352794642159e-05	0.000375901567928209	0.000215941566282101	HDAC1/HDAC2/RBBP4/NCOA3	4
BP	GO:0042542	response to hydrogen peroxide	5/62	101/18870	2.01989597616933e-05	0.000375901567928209	0.000215941566282101	HDAC6/EZH2/HDAC2/MDM2/SIRT1	5
BP	GO:0010506	regulation of autophagy	8/62	355/18870	2.02278870634014e-05	0.000375901567928209	0.000215941566282101	EHMT2/VHL/SETD2/HDAC6/KAT5/EP300/HIF1A/SIRT1	8
BP	GO:1902165	regulation of intrinsic apoptotic signaling pathway in response to DNA damage by p53 class mediator	3/62	17/18870	2.22263856675248e-05	0.00040962677717835	0.000235315453304722	KDM1A/SIRT1/MIF	3
BP	GO:0072331	signal transduction by p53 class mediator	6/62	175/18870	2.33430399831031e-05	0.000426680157068196	0.000245111990159072	KDM1A/KAT5/MDM2/EP300/SIRT1/MIF	6
BP	GO:0051098	regulation of binding	7/62	262/18870	2.35402009598629e-05	0.000426785757239791	0.000245172653557152	HDAC5/KDM1A/PPARG/HDAC4/EP300/NSD1/DOT1L	7
BP	GO:0032963	collagen metabolic process	5/62	106/18870	2.55200642546215e-05	0.000458949542643597	0.000263649560253603	HDAC2/HIF1A/F2/CTSL/CTSB	5
BP	GO:0035864	response to potassium ion	3/62	18/18870	2.66092088006318e-05	0.000472615585518142	0.000271500197109077	KMT2A/MECP2/CYP11B1	3
BP	GO:1901796	regulation of signal transduction by p53 class mediator	5/62	107/18870	2.67038402579758e-05	0.000472615585518142	0.000271500197109077	KDM1A/MDM2/EP300/SIRT1/MIF	5
BP	GO:0032868	response to insulin	7/62	269/18870	2.78686192745282e-05	0.00048934662190707	0.000281111559528395	HDAC5/KAT2B/HDAC9/PPARG/NCOA2/NCOA1/SIRT1	7
BP	GO:0010631	epithelial cell migration	8/62	372/18870	2.82590954136498e-05	0.00049232642790968	0.000282823348013255	HDAC5/VHL/HDAC6/HDAC9/PPARG/MECP2/HIF1A/SIRT1	8
BP	GO:0090132	epithelium migration	8/62	375/18870	2.99223032598247e-05	0.000515017244695713	0.000295858384137212	HDAC5/VHL/HDAC6/HDAC9/PPARG/MECP2/HIF1A/SIRT1	8
BP	GO:0019827	stem cell population maintenance	6/62	183/18870	3.00234268208263e-05	0.000515017244695713	0.000295858384137212	HDAC1/HDAC2/RBBP4/KDM3A/NCOA3/KDM4C	6
BP	GO:0014013	regulation of gliogenesis	5/62	110/18870	3.05128000165176e-05	0.000519416366693391	0.000298385517236657	HDAC1/EZH2/HDAC2/MECP2/F2	5
BP	GO:0045064	T-helper 2 cell differentiation	3/62	19/18870	3.15244535774744e-05	0.000532572208164908	0.000305943062231151	KMT2A/BCL6/MEN1	3
BP	GO:0030512	negative regulation of transforming growth factor beta receptor signaling pathway	5/62	111/18870	3.18718790181636e-05	0.00053439315947748	0.000306989131500634	HDAC1/HDAC2/RBBP4/PPARG/SIRT1	5
BP	GO:0031667	response to nutrient levels	9/62	495/18870	3.2258339355493e-05	0.000536836543005593	0.000308392765087471	EHMT2/KAT2B/KAT5/MDM2/PPARG/NCOA1/EP300/MBD2/SIRT1	9
BP	GO:0090130	tissue migration	8/62	380/18870	3.28766580582118e-05	0.000543073684961573	0.000311975772762915	HDAC5/VHL/HDAC6/HDAC9/PPARG/MECP2/HIF1A/SIRT1	8
BP	GO:0097696	receptor signaling pathway via STAT	6/62	188/18870	3.49256213573806e-05	0.000572677467845285	0.000328982052569135	VHL/HDAC2/PPARG/EP300/DOT1L/F2	6
BP	GO:0042770	signal transduction in response to DNA damage	6/62	189/18870	3.5979107507578e-05	0.000585645326583204	0.000336431608426604	KDM1A/KAT5/MDM2/DOT1L/SIRT1/MIF	6
BP	GO:0031668	cellular response to extracellular stimulus	7/62	281/18870	3.68078573736713e-05	0.000594527259299363	0.000341533950704425	EHMT2/KAT2B/KAT5/MDM2/NCOA1/EP300/SIRT1	7
BP	GO:2001242	regulation of intrinsic apoptotic signaling pathway	6/62	190/18870	3.70579771491531e-05	0.000594527259299363	0.000341533950704425	HDAC1/KDM1A/MDM2/HIF1A/SIRT1/MIF	6
BP	GO:0021543	pallium development	6/62	191/18870	3.81626837174993e-05	0.000607877033500168	0.000349202902888697	HDAC1/EZH2/KDM1A/NCOA1/MECP2/HIF1A	6
BP	GO:0043542	endothelial cell migration	7/62	284/18870	3.93769268328869e-05	0.000620677640992502	0.000356556379083255	HDAC5/VHL/HDAC9/PPARG/MECP2/HIF1A/SIRT1	7
BP	GO:0050767	regulation of neurogenesis	8/62	390/18870	3.9522970861406e-05	0.000620677640992502	0.000356556379083255	HDAC1/HDAC6/EZH2/KDM1A/HDAC2/MECP2/HIF1A/F2	8
BP	GO:2000107	negative regulation of leukocyte apoptotic process	4/62	59/18870	4.19935778497858e-05	0.000654864885349807	0.000376195688208976	VHL/BCL6/HIF1A/MIF	4
BP	GO:0006090	pyruvate metabolic process	5/62	118/18870	4.27510667093692e-05	0.000657796820449893	0.00037787997662852	KAT2B/NCOR1/HDAC4/EP300/HIF1A	5
BP	GO:0044030	regulation of DNA methylation	3/62	21/18870	4.30665182895446e-05	0.000657796820449893	0.00037787997662852	EHMT2/MECP2/MBD2	3
BP	GO:0090043	regulation of tubulin deacetylation	3/62	21/18870	4.30665182895446e-05	0.000657796820449893	0.00037787997662852	HDAC6/KAT2B/EP300	3
BP	GO:1904892	regulation of receptor signaling pathway via STAT	5/62	119/18870	4.4514124965216e-05	0.000675282303894093	0.000387924741014449	VHL/PPARG/EP300/DOT1L/F2	5
BP	GO:0070228	regulation of lymphocyte apoptotic process	4/62	60/18870	4.48828295278728e-05	0.00067627506653484	0.00038849504648237	VHL/BCL6/HIF1A/MIF	4
BP	GO:2001233	regulation of apoptotic signaling pathway	8/62	398/18870	4.56181246905678e-05	0.000682741060805142	0.000392209521359385	HDAC1/VHL/KDM1A/MDM2/HIF1A/SIRT1/MIF/CTSL	8
BP	GO:0010632	regulation of epithelial cell migration	7/62	295/18870	5.00921215369818e-05	0.000744702873516463	0.00042780429410882	HDAC5/HDAC6/HDAC9/PPARG/MECP2/HIF1A/SIRT1	7
BP	GO:0071482	cellular response to light stimulus	5/62	123/18870	5.21364141281501e-05	0.000769961612621025	0.000442314506754679	KDM1A/MDM2/EP300/SIRT1/POLK	5
BP	GO:0007178	transmembrane receptor protein serine/threonine kinase signaling pathway	8/62	410/18870	5.62219711270721e-05	0.000824835497456387	0.000473837526742706	HDAC1/XIAP/HDAC2/RBBP4/PPARG/EP300/MEN1/SIRT1	8
BP	GO:0000302	response to reactive oxygen species	6/62	205/18870	5.66075878596402e-05	0.000825064842660115	0.000473969277091036	HDAC6/EZH2/HDAC2/MDM2/HIF1A/SIRT1	6
BP	GO:0090042	tubulin deacetylation	3/62	23/18870	5.70783603354295e-05	0.000826524308753297	0.000474807686453983	HDAC6/KAT2B/EP300	3
BP	GO:0006302	double-strand break repair	7/62	307/18870	6.44000321969081e-05	0.000926529495478098	0.000532256972384633	MGMT/SETD2/KDM1A/KAT5/NSD2/UHRF1/SIRT1	7
BP	GO:0040013	negative regulation of locomotion	8/62	423/18870	6.9955891351283e-05	0.00100001049816257	0.000574469094294949	HDAC1/HDAC5/HDAC6/HDAC2/RBBP4/PPARG/MECP2/MIF	8
BP	GO:2000773	negative regulation of cellular senescence	3/62	25/18870	7.37812562051772e-05	0.00104797580469774	0.000602023391228298	BCL6/SIRT1/MIF	3
BP	GO:0048872	homeostasis of number of cells	7/62	316/18870	7.71955472121892e-05	0.00108953209039989	0.000625895942419948	VHL/EZH2/XIAP/KMT2A/BCL6/HIF1A/MIF	7
BP	GO:0062197	cellular response to chemical stress	7/62	317/18870	7.87371175422625e-05	0.00110430045358016	0.000634379821575197	HDAC6/EZH2/KAT2B/HDAC2/MDM2/HIF1A/SIRT1	7
BP	GO:0097193	intrinsic apoptotic signaling pathway	7/62	319/18870	8.18958178375268e-05	0.00113839147640972	0.000653963854987316	HDAC1/KDM1A/MDM2/EP300/HIF1A/SIRT1/MIF	7
BP	GO:1902893	regulation of miRNA transcription	4/62	70/18870	8.23474083527566e-05	0.00113839147640972	0.000653963854987316	NCOR1/NCOR2/PPARG/HIF1A	4
BP	GO:0042659	regulation of cell fate specification	3/62	26/18870	8.32097805626836e-05	0.00113839147640972	0.000653963854987316	HDAC1/HDAC2/RBBP4	3
BP	GO:1902455	negative regulation of stem cell population maintenance	3/62	26/18870	8.32097805626836e-05	0.00113839147640972	0.000653963854987316	HDAC1/HDAC2/RBBP4	3
BP	GO:0000018	regulation of DNA recombination	5/62	136/18870	8.40591325906599e-05	0.00114299918095836	0.000656610811057979	SETD2/KDM1A/KAT5/NSD2/BCL6	5
BP	GO:0061614	miRNA transcription	4/62	71/18870	8.70499149582517e-05	0.00116940548407772	0.000671780256843325	NCOR1/NCOR2/PPARG/HIF1A	4
BP	GO:1900076	regulation of cellular response to insulin stimulus	4/62	71/18870	8.70499149582517e-05	0.00116940548407772	0.000671780256843325	PPARG/NCOA2/NCOA1/SIRT1	4
BP	GO:0043467	regulation of generation of precursor metabolites and energy	5/62	139/18870	9.31960217552641e-05	0.00124447382343856	0.000714904245043532	KAT2B/NCOR1/HDAC4/EP300/HIF1A	5
BP	GO:0042180	cellular ketone metabolic process	6/62	226/18870	9.70110313015984e-05	0.00128770595120574	0.000739739505601787	KAT2B/NCOR1/NCOR2/PPARG/SIRT1/CYP11B1	6
BP	GO:0010720	positive regulation of cell development	8/62	444/18870	9.7990720494742e-05	0.0012930136491318	0.000742788582012464	HDAC1/HDAC6/KDM1A/HDAC2/KAT5/BCL6/MECP2/HIF1A	8
BP	GO:0010594	regulation of endothelial cell migration	6/62	231/18870	0.000109384871472332	0.00143487213754883	0.000824281043850329	HDAC5/HDAC9/PPARG/MECP2/HIF1A/SIRT1	6
BP	GO:0010565	regulation of cellular ketone metabolic process	5/62	144/18870	0.000110101266264014	0.00143582353081142	0.000824827584138538	KAT2B/NCOR1/NCOR2/PPARG/SIRT1	5
BP	GO:0010975	regulation of neuron projection development	8/62	453/18870	0.000112576149418076	0.00145956286745528	0.000838464956192155	HDAC6/EZH2/KDM1A/KAT2B/HDAC2/MDM2/EP300/CARM1	8
BP	GO:0045598	regulation of fat cell differentiation	5/62	146/18870	0.000117485833428681	0.00151441276616161	0.000869974197035015	HDAC6/PPARG/CARM1/FTO/SIRT1	5
BP	GO:0032006	regulation of TOR signaling	5/62	147/18870	0.000121317733348619	0.00154593454495669	0.000888082294648239	HDAC3/VHL/EP300/HIF1A/SIRT1	5
BP	GO:0071456	cellular response to hypoxia	5/62	147/18870	0.000121317733348619	0.00154593454495669	0.000888082294648239	VHL/MDM2/PPARG/HIF1A/SIRT1	5
BP	GO:0019216	regulation of lipid metabolic process	7/62	342/18870	0.000126276247904126	0.00159997745923978	0.000919127952747136	KAT2B/NCOR1/KAT5/PPARG/NCOA2/SIRT1/F2	7
BP	GO:0010955	negative regulation of protein processing	3/62	30/18870	0.000128724002157822	0.00160365656319521	0.000921241462076267	XIAP/MDM2/PLAU	3
BP	GO:1902230	negative regulation of intrinsic apoptotic signaling pathway in response to DNA damage	3/62	30/18870	0.000128724002157822	0.00160365656319521	0.000921241462076267	KDM1A/SIRT1/MIF	3
BP	GO:1903318	negative regulation of protein maturation	3/62	30/18870	0.000128724002157822	0.00160365656319521	0.000921241462076267	XIAP/MDM2/PLAU	3
BP	GO:0045685	regulation of glial cell differentiation	4/62	79/18870	0.000131996186181062	0.00163528608435427	0.000939411453697971	HDAC1/HDAC2/MECP2/F2	4
BP	GO:0071496	cellular response to external stimulus	7/62	346/18870	0.000135688450399242	0.00167174168171442	0.000960353847838777	EHMT2/KAT2B/KAT5/MDM2/NCOA1/EP300/SIRT1	7
BP	GO:0051960	regulation of nervous system development	8/62	466/18870	0.00013678681495417	0.00167601427114175	0.000962808292650229	HDAC1/HDAC6/EZH2/KDM1A/HDAC2/MECP2/HIF1A/F2	8
BP	GO:0001890	placenta development	5/62	151/18870	0.000137613374325871	0.00167692800408028	0.000963333198473309	SETD2/PPARG/NCOA1/HIF1A/CTSB	5
BP	GO:0050769	positive regulation of neurogenesis	6/62	242/18870	0.00014103888705093	0.00168652827702464	0.000968848200679249	HDAC1/HDAC6/KDM1A/HDAC2/MECP2/HIF1A	6
BP	GO:0001975	response to amphetamine	3/62	31/18870	0.000142182652950956	0.00168652827702464	0.000968848200679249	HDAC6/HDAC2/HDAC9	3
BP	GO:0003299	muscle hypertrophy in response to stress	3/62	31/18870	0.000142182652950956	0.00168652827702464	0.000968848200679249	EZH2/PPARG/HDAC4	3
BP	GO:0014887	cardiac muscle adaptation	3/62	31/18870	0.000142182652950956	0.00168652827702464	0.000968848200679249	EZH2/PPARG/HDAC4	3
BP	GO:0014898	cardiac muscle hypertrophy in response to stress	3/62	31/18870	0.000142182652950956	0.00168652827702464	0.000968848200679249	EZH2/PPARG/HDAC4	3
BP	GO:2001234	negative regulation of apoptotic signaling pathway	6/62	243/18870	0.000144242483929978	0.00170190867282461	0.00097768366996816	HDAC1/KDM1A/MDM2/HIF1A/SIRT1/MIF	6
BP	GO:0034614	cellular response to reactive oxygen species	5/62	154/18870	0.000150897180234351	0.00177105637854001	0.00101740647282662	HDAC6/EZH2/HDAC2/MDM2/SIRT1	5
BP	GO:0070227	lymphocyte apoptotic process	4/62	82/18870	0.000152530952413693	0.00178085876378291	0.00102303758108275	VHL/BCL6/HIF1A/MIF	4
BP	GO:0034391	regulation of smooth muscle cell apoptotic process	3/62	32/18870	0.000156524429856801	0.00181796603427431	0.00104435433736693	PPARG/DNMT1/SIRT1	3
BP	GO:0045444	fat cell differentiation	6/62	248/18870	0.000161137476591088	0.00186184752745143	0.0010695626343679	HDAC6/PPARG/EP300/CARM1/FTO/SIRT1	6
BP	GO:0036294	cellular response to decreased oxygen levels	5/62	158/18870	0.000170110664984189	0.00195539578822032	0.0011233026548332	VHL/MDM2/PPARG/HIF1A/SIRT1	5
BP	GO:0034390	smooth muscle cell apoptotic process	3/62	33/18870	0.000171774412714987	0.00196439456592011	0.00112847212023827	PPARG/DNMT1/SIRT1	3
BP	GO:1901875	positive regulation of post-translational protein modification	5/62	159/18870	0.000175193582001666	0.00199327391767201	0.00114506224111723	HDAC3/KDM1A/XIAP/HDAC4/SIRT1	5
BP	GO:2000628	regulation of miRNA metabolic process	4/62	86/18870	0.000183383377706509	0.00207586260043408	0.00119250638882619	NCOR1/NCOR2/PPARG/HIF1A	4
BP	GO:1902074	response to salt	7/62	366/18870	0.000191704304685104	0.00215909393660496	0.00124031971718114	EHMT2/HDAC5/HDAC2/MDM2/KMT2A/MECP2/CYP11B1	7
BP	GO:0016052	carbohydrate catabolic process	5/62	163/18870	0.000196695761094488	0.00220417862935029	0.00126621920789205	KAT2B/NCOR1/HDAC4/EP300/HIF1A	5
BP	GO:0048873	homeostasis of number of cells within a tissue	3/62	35/18870	0.000205098004693349	0.00228684275233084	0.00131370669322003	VHL/XIAP/KMT2A	3
BP	GO:0001667	ameboidal-type cell migration	8/62	497/18870	0.000212306844912104	0.00235544410026862	0.00135311563371579	HDAC5/VHL/HDAC6/HDAC9/PPARG/MECP2/HIF1A/SIRT1	8
BP	GO:0030336	negative regulation of cell migration	7/62	373/18870	0.000215242575708917	0.00237619279124201	0.00136503499029574	HDAC1/HDAC5/HDAC2/RBBP4/PPARG/MECP2/MIF	7
BP	GO:0090068	positive regulation of cell cycle process	6/62	262/18870	0.000216905681207214	0.00238275699060142	0.00136880588036909	BRD4/EZH2/KAT2B/KAT5/MDM2/MECP2	6
BP	GO:0031929	TOR signaling	5/62	167/18870	0.000220156409240659	0.00239487215905693	0.00137576559715472	HDAC3/VHL/EP300/HIF1A/SIRT1	5
BP	GO:0043433	negative regulation of DNA-binding transcription factor activity	5/62	167/18870	0.000220156409240659	0.00239487215905693	0.00137576559715472	KDM1A/HDAC2/HDAC4/MEN1/SIRT1	5
BP	GO:0140747	regulation of ncRNA transcription	4/62	92/18870	0.000237773689717007	0.00257395790324721	0.00147864374238936	NCOR1/NCOR2/PPARG/HIF1A	4
BP	GO:0046329	negative regulation of JNK cascade	3/62	37/18870	0.000242348847141547	0.00259825927464255	0.00149260398264809	HDAC3/NCOR1/MEN1	3
BP	GO:0071312	cellular response to alkaloid	3/62	37/18870	0.000242348847141547	0.00259825927464255	0.00149260398264809	EHMT2/MDM2/MECP2	3
BP	GO:0043367	CD4-positive, alpha-beta T cell differentiation	4/62	93/18870	0.000247852397482338	0.00264454950423738	0.00151919600975072	KMT2A/BCL6/MEN1/CTSL	4
BP	GO:0021766	hippocampus development	4/62	94/18870	0.000258234892468112	0.00274220862001852	0.00157529756457991	HDAC1/EZH2/NCOA1/MECP2	4
BP	GO:1902229	regulation of intrinsic apoptotic signaling pathway in response to DNA damage	3/62	38/18870	0.000262506927326543	0.00277436231250328	0.00159376867326716	KDM1A/SIRT1/MIF	3
BP	GO:0007259	receptor signaling pathway via JAK-STAT	5/62	174/18870	0.000266277918960288	0.00278779229709597	0.00160148370335888	VHL/HDAC2/EP300/DOT1L/F2	5
BP	GO:0071453	cellular response to oxygen levels	5/62	174/18870	0.000266277918960288	0.00278779229709597	0.00160148370335888	VHL/MDM2/PPARG/HIF1A/SIRT1	5
BP	GO:2000146	negative regulation of cell motility	7/62	388/18870	0.000273585379910644	0.00285091307103148	0.00163774425652363	HDAC1/HDAC5/HDAC2/RBBP4/PPARG/MECP2/MIF	7
BP	GO:0007611	learning or memory	6/62	274/18870	0.000275951511176125	0.00286219474382678	0.00164422516083889	EHMT2/KAT2B/KMT2A/EP300/MECP2/HIF1A	6
BP	GO:0021537	telencephalon development	6/62	276/18870	0.000286914473187175	0.00296212627410833	0.00170163213386351	HDAC1/EZH2/KDM1A/NCOA1/MECP2/HIF1A	6
BP	GO:0090101	negative regulation of transmembrane receptor protein serine/threonine kinase signaling pathway	5/62	179/18870	0.000303471589667313	0.00310178865105867	0.00178186301078046	HDAC1/HDAC2/RBBP4/PPARG/SIRT1	5
BP	GO:0031056	regulation of histone modification	3/62	40/18870	0.000306006055261393	0.00310178865105867	0.00178186301078046	EHMT2/MECP2/SIRT1	3
BP	GO:0033028	myeloid cell apoptotic process	3/62	40/18870	0.000306006055261393	0.00310178865105867	0.00178186301078046	SIRT1/MIF/CTSL	3
BP	GO:2000677	regulation of transcription regulatory region DNA binding	3/62	40/18870	0.000306006055261393	0.00310178865105867	0.00178186301078046	EP300/NSD1/DOT1L	3
BP	GO:0003300	cardiac muscle hypertrophy	4/62	99/18870	0.000314892607172141	0.00317742314024378	0.00182531223114311	EZH2/HDAC2/PPARG/HDAC4	4
BP	GO:0071478	cellular response to radiation	5/62	181/18870	0.000319404151719739	0.00320842909159918	0.00184312400494511	KDM1A/MDM2/EP300/SIRT1/POLK	5
BP	GO:0019217	regulation of fatty acid metabolic process	4/62	100/18870	0.000327211159967933	0.00327211159967933	0.00187970725362744	KAT2B/NCOR1/PPARG/SIRT1	4
BP	GO:0006979	response to oxidative stress	7/62	400/18870	0.000328914550247588	0.00327446181719697	0.00188105736678249	HDAC6/EZH2/KAT2B/HDAC2/MDM2/HIF1A/SIRT1	7
BP	GO:0061448	connective tissue development	6/62	285/18870	0.00034056190481748	0.00337534687885769	0.00193901210836432	PPARG/NCOA2/NCOA1/HIF1A/FTO/SIRT1	6
BP	GO:0045165	cell fate commitment	6/62	286/18870	0.000346977441278381	0.00342371546040172	0.00196679807189469	EHMT2/HDAC1/HDAC2/RBBP4/PPARG/CTSL	6
BP	GO:0008630	intrinsic apoptotic signaling pathway in response to DNA damage	4/62	102/18870	0.000352878993396094	0.00343132103572903	0.0019711671939968	KDM1A/EP300/SIRT1/MIF	4
BP	GO:0014897	striated muscle hypertrophy	4/62	102/18870	0.000352878993396094	0.00343132103572903	0.0019711671939968	EZH2/HDAC2/PPARG/HDAC4	4
BP	GO:0007595	lactation	3/62	42/18870	0.000353903066465326	0.00343132103572903	0.0019711671939968	NCOR2/NCOA1/HIF1A	3
BP	GO:0042092	type 2 immune response	3/62	42/18870	0.000353903066465326	0.00343132103572903	0.0019711671939968	KMT2A/BCL6/MEN1	3
BP	GO:0030900	forebrain development	7/62	407/18870	0.00036513236863644	0.00349022905021691	0.00200500767246353	HDAC1/SETD2/EZH2/KDM1A/NCOA1/MECP2/HIF1A	7
BP	GO:0045786	negative regulation of cell cycle	7/62	407/18870	0.00036513236863644	0.00349022905021691	0.00200500767246353	EZH2/KAT2B/MDM2/BCL6/MEN1/DOT1L/SIRT1	7
BP	GO:0050678	regulation of epithelial cell proliferation	7/62	407/18870	0.00036513236863644	0.00349022905021691	0.00200500767246353	VHL/HDAC6/KDM5B/PPARG/HIF1A/UHRF1/SIRT1	7
BP	GO:0010906	regulation of glucose metabolic process	4/62	103/18870	0.000366239281502582	0.00349022905021691	0.00200500767246353	KAT2B/NCOA2/EP300/SIRT1	4
BP	GO:0051962	positive regulation of nervous system development	6/62	290/18870	0.000373594213762739	0.00354517062421663	0.00203656957737627	HDAC1/HDAC6/KDM1A/HDAC2/MECP2/HIF1A	6
BP	GO:0010453	regulation of cell fate commitment	3/62	43/18870	0.000379557565536607	0.00354521340422813	0.00203659415291274	HDAC1/HDAC2/RBBP4	3
BP	GO:0019098	reproductive behavior	3/62	43/18870	0.000379557565536607	0.00354521340422813	0.00203659415291274	HDAC2/NCOA1/MBD2	3
BP	GO:0014896	muscle hypertrophy	4/62	104/18870	0.000379957849152701	0.00354521340422813	0.00203659415291274	EZH2/HDAC2/PPARG/HDAC4	4
BP	GO:0021549	cerebellum development	4/62	104/18870	0.000379957849152701	0.00354521340422813	0.00203659415291274	EZH2/NCOR2/NCOA1/MECP2	4
BP	GO:0010586	miRNA metabolic process	4/62	105/18870	0.000394040239685314	0.00366129056040937	0.00210327619165363	NCOR1/NCOR2/PPARG/HIF1A	4
BP	GO:0046425	regulation of receptor signaling pathway via JAK-STAT	4/62	106/18870	0.000408492011270831	0.00376420324435518	0.00216239572734494	VHL/EP300/DOT1L/F2	4
BP	GO:0048709	oligodendrocyte differentiation	4/62	106/18870	0.000408492011270831	0.00376420324435518	0.00216239572734494	HDAC1/SUZ12/HDAC2/MECP2	4
BP	GO:0051150	regulation of smooth muscle cell differentiation	3/62	45/18870	0.00043438996539987	0.00398637704873132	0.00229002637163371	DNMT1/MECP2/SIRT1	3
BP	GO:0046822	regulation of nucleocytoplasmic transport	4/62	109/18870	0.000454119404955884	0.0041436093616053	0.00238035052776665	HDAC3/SETD2/MDM2/EP300	4
BP	GO:0042789	mRNA transcription by RNA polymerase II	3/62	46/18870	0.00046361169926494	0.0041436093616053	0.00238035052776665	PPARG/NCOA2/NCOA1	3
BP	GO:0043587	tongue morphogenesis	2/62	10/18870	0.000469943528214856	0.0041436093616053	0.00238035052776665	HDAC1/HDAC2	2
BP	GO:0046015	regulation of transcription by glucose	2/62	10/18870	0.000469943528214856	0.0041436093616053	0.00238035052776665	KAT2B/SIRT1	2
BP	GO:0061072	iris morphogenesis	2/62	10/18870	0.000469943528214856	0.0041436093616053	0.00238035052776665	VHL/HIF1A	2
BP	GO:0061418	regulation of transcription from RNA polymerase II promoter in response to hypoxia	2/62	10/18870	0.000469943528214856	0.0041436093616053	0.00238035052776665	VHL/HIF1A	2
BP	GO:0070244	negative regulation of thymocyte apoptotic process	2/62	10/18870	0.000469943528214856	0.0041436093616053	0.00238035052776665	VHL/HIF1A	2
BP	GO:0071374	cellular response to parathyroid hormone stimulus	2/62	10/18870	0.000469943528214856	0.0041436093616053	0.00238035052776665	HDAC6/KAT2B	2
BP	GO:0001708	cell fate specification	4/62	110/18870	0.000470104559859256	0.0041436093616053	0.00238035052776665	EHMT2/HDAC1/HDAC2/RBBP4	4
BP	GO:0090398	cellular senescence	4/62	110/18870	0.000470104559859256	0.0041436093616053	0.00238035052776665	KAT5/BCL6/SIRT1/MIF	4
BP	GO:0010830	regulation of myotube differentiation	3/62	47/18870	0.000494065941015062	0.00432065509201407	0.0024820567604348	HDAC5/HDAC9/HDAC4	3
BP	GO:0014075	response to amine	3/62	47/18870	0.000494065941015062	0.00432065509201407	0.0024820567604348	HDAC6/HDAC2/HDAC9	3
BP	GO:0051222	positive regulation of protein transport	6/62	308/18870	0.000513806291032556	0.00447573448829141	0.0025711441455042	HDAC3/MDM2/PPARG/EP300/HIF1A/F2	6
BP	GO:0008542	visual learning	3/62	48/18870	0.000525774004357622	0.00454448073533914	0.00261063632518656	KMT2A/MECP2/HIF1A	3
BP	GO:0031670	cellular response to nutrient	3/62	48/18870	0.000525774004357622	0.00454448073533914	0.00261063632518656	KAT2B/MDM2/NCOA1	3
BP	GO:0022037	metencephalon development	4/62	114/18870	0.000538075343906334	0.00461503083427355	0.00265116475114983	EZH2/NCOR2/NCOA1/MECP2	4
BP	GO:0042752	regulation of circadian rhythm	4/62	114/18870	0.000538075343906334	0.00461503083427355	0.00265116475114983	HDAC3/EZH2/KAT5/PPARG	4
BP	GO:0062014	negative regulation of small molecule metabolic process	4/62	115/18870	0.000556103840432224	0.00473774916817175	0.00272166190118717	NCOR1/HDAC4/EP300/SIRT1	4
BP	GO:0032873	negative regulation of stress-activated MAPK cascade	3/62	49/18870	0.000558756964676758	0.00473774916817175	0.00272166190118717	HDAC3/NCOR1/MEN1	3
BP	GO:0070303	negative regulation of stress-activated protein kinase signaling cascade	3/62	49/18870	0.000558756964676758	0.00473774916817175	0.00272166190118717	HDAC3/NCOR1/MEN1	3
BP	GO:0018027	peptidyl-lysine dimethylation	2/62	11/18870	0.000573159957903905	0.00481678320325331	0.00276706403509996	EHMT2/SETD2	2
BP	GO:0051987	positive regulation of attachment of spindle microtubules to kinetochore	2/62	11/18870	0.000573159957903905	0.00481678320325331	0.00276706403509996	KAT2B/KAT5	2
BP	GO:0006368	transcription elongation by RNA polymerase II	4/62	116/18870	0.000574557996441874	0.00481678320325331	0.00276706403509996	VHL/BRD4/SETD2/EZH2	4
BP	GO:0009299	mRNA transcription	3/62	50/18870	0.00059303566058103	0.00493458777274514	0.00283473840898316	PPARG/NCOA2/NCOA1	3
BP	GO:0061082	myeloid leukocyte cytokine production	3/62	50/18870	0.00059303566058103	0.00493458777274514	0.00283473840898316	BCL6/SIRT1/MIF	3
BP	GO:0050890	cognition	6/62	317/18870	0.000597774890000128	0.00495553161598619	0.00284676987333264	EHMT2/KAT2B/KMT2A/EP300/MECP2/HIF1A	6
BP	GO:1901654	response to ketone	5/62	208/18870	0.000602618947075132	0.00497718611843535	0.0028592095851479	HDAC6/NCOA2/MTAP/NCOA1/SIRT1	5
BP	GO:0010332	response to gamma radiation	3/62	51/18870	0.000628630695443105	0.00516683095619769	0.0029681535396236	KDM1A/MDM2/MEN1	3
BP	GO:0035710	CD4-positive, alpha-beta T cell activation	4/62	119/18870	0.000632531323337206	0.00516683095619769	0.0029681535396236	KMT2A/BCL6/MEN1/CTSL	4
BP	GO:1901989	positive regulation of cell cycle phase transition	4/62	119/18870	0.000632531323337206	0.00516683095619769	0.0029681535396236	BRD4/EZH2/MDM2/MECP2	4
BP	GO:1904951	positive regulation of establishment of protein localization	6/62	324/18870	0.000670172141473209	0.00542741518883411	0.00311784955620067	HDAC3/MDM2/PPARG/EP300/HIF1A/F2	6
BP	GO:0031647	regulation of protein stability	6/62	325/18870	0.000681046868954528	0.00542741518883411	0.00311784955620067	HDAC3/VHL/HDAC6/MDM2/EP300/SIRT1	6
BP	GO:0006482	protein demethylation	2/62	12/18870	0.000686336808632833	0.00542741518883411	0.00311784955620067	KDM1A/KDM6A	2
BP	GO:0008214	protein dealkylation	2/62	12/18870	0.000686336808632833	0.00542741518883411	0.00311784955620067	KDM1A/KDM6A	2
BP	GO:0010944	negative regulation of transcription by competitive promoter binding	2/62	12/18870	0.000686336808632833	0.00542741518883411	0.00311784955620067	HDAC2/HDAC4	2
BP	GO:0060788	ectodermal placode formation	2/62	12/18870	0.000686336808632833	0.00542741518883411	0.00311784955620067	HDAC1/HDAC2	2
BP	GO:0071236	cellular response to antibiotic	2/62	12/18870	0.000686336808632833	0.00542741518883411	0.00311784955620067	EZH2/MDM2	2
BP	GO:0071697	ectodermal placode morphogenesis	2/62	12/18870	0.000686336808632833	0.00542741518883411	0.00311784955620067	HDAC1/HDAC2	2
BP	GO:0090312	positive regulation of protein deacetylation	2/62	12/18870	0.000686336808632833	0.00542741518883411	0.00311784955620067	HDAC6/SIRT1	2
BP	GO:0006111	regulation of gluconeogenesis	3/62	53/18870	0.000703851028534025	0.0055462466206038	0.00318611382453378	KAT2B/EP300/SIRT1	3
BP	GO:0021761	limbic system development	4/62	123/18870	0.000716134190119761	0.00562316635199671	0.00323030136907246	HDAC1/EZH2/NCOA1/MECP2	4
BP	GO:0046632	alpha-beta T cell differentiation	4/62	124/18870	0.000738198972814783	0.00576788384255968	0.0033134362220416	KMT2A/BCL6/MEN1/CTSL	4
BP	GO:0010883	regulation of lipid storage	3/62	54/18870	0.000743516371074264	0.00576788384255968	0.0033134362220416	PPARG/FTO/SIRT1	3
BP	GO:2000772	regulation of cellular senescence	3/62	54/18870	0.000743516371074264	0.00576788384255968	0.0033134362220416	BCL6/SIRT1/MIF	3
BP	GO:0050679	positive regulation of epithelial cell proliferation	5/62	218/18870	0.000744910559039098	0.00576788384255968	0.0033134362220416	VHL/HDAC6/KDM5B/HIF1A/SIRT1	5
BP	GO:0014888	striated muscle adaptation	3/62	55/18870	0.000784578144218919	0.00601722472500836	0.00345667334922595	EZH2/PPARG/HDAC4	3
BP	GO:0070988	demethylation	3/62	55/18870	0.000784578144218919	0.00601722472500836	0.00345667334922595	KDM1A/KDM6A/FTO	3
BP	GO:0045787	positive regulation of cell cycle	6/62	334/18870	0.000785207352007818	0.00601722472500836	0.00345667334922595	BRD4/EZH2/KAT2B/KAT5/MDM2/MECP2	6
BP	GO:0021987	cerebral cortex development	4/62	127/18870	0.000807278906090686	0.00605699157561709	0.00347951793605192	KDM1A/NCOA1/MECP2/HIF1A	4
BP	GO:0035865	cellular response to potassium ion	2/62	13/18870	0.000809409636562283	0.00605699157561709	0.00347951793605192	MECP2/CYP11B1	2
BP	GO:0051918	negative regulation of fibrinolysis	2/62	13/18870	0.000809409636562283	0.00605699157561709	0.00347951793605192	F2/PLAU	2
BP	GO:0061000	negative regulation of dendritic spine development	2/62	13/18870	0.000809409636562283	0.00605699157561709	0.00347951793605192	HDAC2/MECP2	2
BP	GO:0061029	eyelid development in camera-type eye	2/62	13/18870	0.000809409636562283	0.00605699157561709	0.00347951793605192	HDAC1/HDAC2	2
BP	GO:0071107	response to parathyroid hormone	2/62	13/18870	0.000809409636562283	0.00605699157561709	0.00347951793605192	HDAC6/KAT2B	2
BP	GO:0090235	regulation of metaphase plate congression	2/62	13/18870	0.000809409636562283	0.00605699157561709	0.00347951793605192	KAT2B/KAT5	2
BP	GO:0007632	visual behavior	3/62	56/18870	0.000827055797978278	0.00614778143163853	0.00353167335487567	KMT2A/MECP2/HIF1A	3
BP	GO:0045912	negative regulation of carbohydrate metabolic process	3/62	56/18870	0.000827055797978278	0.00614778143163853	0.00353167335487567	NCOR1/HDAC4/EP300	3
BP	GO:0042063	gliogenesis	6/62	338/18870	0.000835279669091429	0.0061882845916076	0.00355494092423245	HDAC1/EZH2/SUZ12/HDAC2/MECP2/F2	6
BP	GO:0006310	DNA recombination	6/62	340/18870	0.000861224440974773	0.00635937252772763	0.00365322462414186	SETD2/KDM1A/KAT5/NSD2/BCL6/UHRF1	6
BP	GO:0046328	regulation of JNK cascade	4/62	132/18870	0.000932375930782405	0.00683946817646304	0.00392902184128181	HDAC3/XIAP/NCOR1/MEN1	4
BP	GO:1903322	positive regulation of protein modification by small protein conjugation or removal	4/62	132/18870	0.000932375930782405	0.00683946817646304	0.00392902184128181	HDAC3/KDM1A/XIAP/HDAC4	4
BP	GO:0070243	regulation of thymocyte apoptotic process	2/62	14/18870	0.000942314301963584	0.00684482375693418	0.00393209842444602	VHL/HIF1A	2
BP	GO:0071696	ectodermal placode development	2/62	14/18870	0.000942314301963584	0.00684482375693418	0.00393209842444602	HDAC1/HDAC2	2
BP	GO:0071888	macrophage apoptotic process	2/62	14/18870	0.000942314301963584	0.00684482375693418	0.00393209842444602	SIRT1/CTSL	2
BP	GO:0030879	mammary gland development	4/62	133/18870	0.000958941752073922	0.00694298736079495	0.00398848978904294	KDM5B/NCOR2/NCOA1/HIF1A	4
BP	GO:0050673	epithelial cell proliferation	7/62	480/18870	0.000969183530647415	0.00699443130531953	0.00401804243501245	VHL/HDAC6/KDM5B/PPARG/HIF1A/UHRF1/SIRT1	7
BP	GO:0016358	dendrite development	5/62	233/18870	0.00100367947480691	0.00722001686715936	0.00414763300794569	HDAC6/EZH2/HDAC2/CARM1/MECP2	5
BP	GO:0006354	DNA-templated transcription elongation	4/62	135/18870	0.00101366594002139	0.00726840850883504	0.00417543221866993	VHL/BRD4/SETD2/EZH2	4
BP	GO:0098781	ncRNA transcription	4/62	136/18870	0.00104183584327687	0.00742852423515401	0.00426741278932378	NCOR1/NCOR2/PPARG/HIF1A	4
BP	GO:0045861	negative regulation of proteolysis	5/62	235/18870	0.00104265833435121	0.00742852423515401	0.00426741278932378	HDAC6/XIAP/MDM2/F2/PLAU	5
BP	GO:0044065	regulation of respiratory system process	2/62	15/18870	0.00108498696796812	0.00765671183091426	0.00439849813463425	MECP2/FTO	2
BP	GO:0044849	estrous cycle	2/62	15/18870	0.00108498696796812	0.00765671183091426	0.00439849813463425	NCOR2/NCOA1	2
BP	GO:0045475	locomotor rhythm	2/62	15/18870	0.00108498696796812	0.00765671183091426	0.00439849813463425	NCOR1/NCOA2	2
BP	GO:0046824	positive regulation of nucleocytoplasmic transport	3/62	62/18870	0.00111271610374908	0.00782762432605819	0.00449668105018306	HDAC3/MDM2/EP300	3
BP	GO:0010038	response to metal ion	6/62	359/18870	0.00114000214620937	0.00799435467310342	0.00459246147612314	SETD2/MDM2/KMT2A/MECP2/HIF1A/CYP11B1	6
BP	GO:0010977	negative regulation of neuron projection development	4/62	140/18870	0.00116003544004399	0.00810933865610688	0.00465851552725139	HDAC6/HDAC2/MDM2/CARM1	4
BP	GO:1903320	regulation of protein modification by small protein conjugation or removal	5/62	243/18870	0.00120992444078638	0.00843166094673011	0.00484367777775338	HDAC3/KDM1A/XIAP/HDAC4/HIF1A	5
BP	GO:0002903	negative regulation of B cell apoptotic process	2/62	16/18870	0.00123736409932141	0.00846417773462194	0.00486235747134053	BCL6/MIF	2
BP	GO:0006474	N-terminal protein amino acid acetylation	2/62	16/18870	0.00123736409932141	0.00846417773462194	0.00486235747134053	KAT2B/EP300	2
BP	GO:0010832	negative regulation of myotube differentiation	2/62	16/18870	0.00123736409932141	0.00846417773462194	0.00486235747134053	HDAC5/HDAC4	2
BP	GO:0046184	aldehyde biosynthetic process	2/62	16/18870	0.00123736409932141	0.00846417773462194	0.00486235747134053	KDM3A/CYP11B1	2
BP	GO:0048712	negative regulation of astrocyte differentiation	2/62	16/18870	0.00123736409932141	0.00846417773462194	0.00486235747134053	MECP2/F2	2
BP	GO:1900034	regulation of cellular response to heat	2/62	16/18870	0.00123736409932141	0.00846417773462194	0.00486235747134053	EP300/SIRT1	2
BP	GO:0098930	axonal transport	3/62	65/18870	0.00127616777860875	0.00870291787858567	0.00499950486581957	HDAC6/MECP2/HIF1A	3
BP	GO:0045834	positive regulation of lipid metabolic process	4/62	145/18870	0.00132063724607997	0.00897872274011687	0.00515794457149975	KAT2B/KAT5/PPARG/F2	4
BP	GO:0034605	cellular response to heat	3/62	66/18870	0.00133382496175606	0.00904081964959278	0.00519361695235044	HDAC2/EP300/SIRT1	3
BP	GO:0062013	positive regulation of small molecule metabolic process	4/62	147/18870	0.00138902425060427	0.00931529220401943	0.00535129129680984	KAT2B/PPARG/HIF1A/SIRT1	4
BP	GO:0070613	regulation of protein processing	3/62	67/18870	0.00139309737161098	0.00931529220401943	0.00535129129680984	XIAP/MDM2/PLAU	3
BP	GO:0042593	glucose homeostasis	5/62	251/18870	0.00139631341720528	0.00931529220401943	0.00535129129680984	KAT5/PPARG/HIF1A/SIRT1/CYP11B1	5
BP	GO:0036166	phenotypic switching	2/62	17/18870	0.00139938246114193	0.00931529220401943	0.00535129129680984	EHMT2/DNMT1	2
BP	GO:0050872	white fat cell differentiation	2/62	17/18870	0.00139938246114193	0.00931529220401943	0.00535129129680984	PPARG/SIRT1	2
BP	GO:0097067	cellular response to thyroid hormone stimulus	2/62	17/18870	0.00139938246114193	0.00931529220401943	0.00535129129680984	CTSL/CTSB	2
BP	GO:0010001	glial cell differentiation	5/62	252/18870	0.00142102114885263	0.00940319632623552	0.00540178896815134	HDAC1/SUZ12/HDAC2/MECP2/F2	5
BP	GO:0033500	carbohydrate homeostasis	5/62	252/18870	0.00142102114885263	0.00940319632623552	0.00540178896815134	KAT5/PPARG/HIF1A/SIRT1/CYP11B1	5
BP	GO:0097305	response to alcohol	5/62	254/18870	0.00147140412197875	0.00970778459175331	0.00557676367626329	EHMT2/VHL/HDAC6/HDAC2/MDM2	5
BP	GO:0010508	positive regulation of autophagy	4/62	150/18870	0.00149619085345734	0.00984219941949814	0.00565398002998784	SETD2/KAT5/HIF1A/SIRT1	4
BP	GO:0043627	response to estrogen	3/62	69/18870	0.00151655499195606	0.00994681656488825	0.00571407871582205	MDM2/EP300/KMT2D	3
BP	GO:0010821	regulation of mitochondrion organization	4/62	152/18870	0.00157075953021099	0.0101250966255394	0.00581649402562261	HDAC6/PPARG/EP300/HIF1A	4
BP	GO:0019896	axonal transport of mitochondrion	2/62	18/18870	0.00157097911768459	0.0101250966255394	0.00581649402562261	HDAC6/HIF1A	2
BP	GO:0045820	negative regulation of glycolytic process	2/62	18/18870	0.00157097911768459	0.0101250966255394	0.00581649402562261	NCOR1/HDAC4	2
BP	GO:0051917	regulation of fibrinolysis	2/62	18/18870	0.00157097911768459	0.0101250966255394	0.00581649402562261	F2/PLAU	2
BP	GO:1905288	vascular associated smooth muscle cell apoptotic process	2/62	18/18870	0.00157097911768459	0.0101250966255394	0.00581649402562261	PPARG/DNMT1	2
BP	GO:1905459	regulation of vascular associated smooth muscle cell apoptotic process	2/62	18/18870	0.00157097911768459	0.0101250966255394	0.00581649402562261	PPARG/DNMT1	2
BP	GO:0009636	response to toxic substance	5/62	258/18870	0.00157611213287311	0.0101289050614035	0.00581868183135619	EHMT2/KDM5B/KDM1A/MDM2/KDM5C	5
BP	GO:0071479	cellular response to ionizing radiation	3/62	70/18870	0.00158077324196815	0.0101296676137614	0.00581911988951977	KDM1A/MDM2/SIRT1	3
BP	GO:0032368	regulation of lipid transport	4/62	153/18870	0.00160899831517798	0.0102809920998479	0.00590605021737779	KDM5B/PPARG/SIRT1/MIF	4
BP	GO:0042698	ovulation cycle	3/62	71/18870	0.0016466728005127	0.0104617673650807	0.00600989893004636	NCOR2/NCOA1/SIRT1	3
BP	GO:1903317	regulation of protein maturation	3/62	71/18870	0.0016466728005127	0.0104617673650807	0.00600989893004636	XIAP/MDM2/PLAU	3
BP	GO:0007584	response to nutrient	4/62	155/18870	0.00168741332335979	0.0106901469065123	0.0061410945410552	KAT2B/MDM2/PPARG/NCOA1	4
BP	GO:0014015	positive regulation of gliogenesis	3/62	72/18870	0.00171426967286089	0.0108295222959767	0.00622116055426181	HDAC1/HDAC2/MECP2	3
BP	GO:0031060	regulation of histone methylation	2/62	19/18870	0.00175209143110896	0.0110060954686563	0.00632259531996918	EHMT2/MECP2	2
BP	GO:0045346	regulation of MHC class II biosynthetic process	2/62	19/18870	0.00175209143110896	0.0110060954686563	0.00632259531996918	HDAC2/SIRT1	2
BP	GO:0030902	hindbrain development	4/62	157/18870	0.00176844956258113	0.0110776475408874	0.00636369934258199	EZH2/NCOR2/NCOA1/MECP2	4
BP	GO:0010569	regulation of double-strand break repair via homologous recombination	3/62	73/18870	0.00178357966096535	0.0111100073853428	0.00638228887796188	SETD2/KDM1A/KAT5	3
BP	GO:0042093	T-helper cell differentiation	3/62	73/18870	0.00178357966096535	0.0111100073853428	0.00638228887796188	KMT2A/BCL6/MEN1	3
BP	GO:0010976	positive regulation of neuron projection development	4/62	158/18870	0.0018099648586226	0.0112429571998006	0.00645866363566547	EZH2/KDM1A/KAT2B/EP300	4
BP	GO:0016241	regulation of macroautophagy	4/62	159/18870	0.00185215250447089	0.0114565067965666	0.0065813399912304	EHMT2/HDAC6/HIF1A/SIRT1	4
BP	GO:0032007	negative regulation of TOR signaling	3/62	74/18870	0.00185461836482536	0.0114565067965666	0.0065813399912304	VHL/HIF1A/SIRT1	3
BP	GO:0031331	positive regulation of cellular catabolic process	6/62	396/18870	0.00187711146577133	0.0115634214604145	0.00664275851655627	SETD2/KAT2B/KAT5/HIF1A/FTO/SIRT1	6
BP	GO:0002294	CD4-positive, alpha-beta T cell differentiation involved in immune response	3/62	75/18870	0.00192740118384466	0.0117720794683754	0.00676262483503088	KMT2A/BCL6/MEN1	3
BP	GO:0034244	negative regulation of transcription elongation by RNA polymerase II	2/62	20/18870	0.00194265706025209	0.0117720794683754	0.00676262483503088	VHL/EZH2	2
BP	GO:0043586	tongue development	2/62	20/18870	0.00194265706025209	0.0117720794683754	0.00676262483503088	HDAC1/HDAC2	2
BP	GO:0045342	MHC class II biosynthetic process	2/62	20/18870	0.00194265706025209	0.0117720794683754	0.00676262483503088	HDAC2/SIRT1	2
BP	GO:0070242	thymocyte apoptotic process	2/62	20/18870	0.00194265706025209	0.0117720794683754	0.00676262483503088	VHL/HIF1A	2
BP	GO:0097709	connective tissue replacement	2/62	20/18870	0.00194265706025209	0.0117720794683754	0.00676262483503088	PPARG/HIF1A	2
BP	GO:0002287	alpha-beta T cell activation involved in immune response	3/62	76/18870	0.00200194331818228	0.0120008967729744	0.00689407192480994	KMT2A/BCL6/MEN1	3
BP	GO:0002293	alpha-beta T cell differentiation involved in immune response	3/62	76/18870	0.00200194331818228	0.0120008967729744	0.00689407192480994	KMT2A/BCL6/MEN1	3
BP	GO:0043536	positive regulation of blood vessel endothelial cell migration	3/62	76/18870	0.00200194331818228	0.0120008967729744	0.00689407192480994	HDAC9/HIF1A/SIRT1	3
BP	GO:0051145	smooth muscle cell differentiation	3/62	76/18870	0.00200194331818228	0.0120008967729744	0.00689407192480994	DNMT1/MECP2/SIRT1	3
BP	GO:0007254	JNK cascade	4/62	163/18870	0.00202773972905568	0.012090533678594	0.00694556501621379	HDAC3/XIAP/NCOR1/MEN1	4
BP	GO:1902850	microtubule cytoskeleton organization involved in mitosis	4/62	163/18870	0.00202773972905568	0.012090533678594	0.00694556501621379	HDAC3/SETD2/KAT5/MECP2	4
BP	GO:0008088	axo-dendritic transport	3/62	77/18870	0.00207825977009618	0.0123587180995053	0.00709962706023031	HDAC6/MECP2/HIF1A	3
BP	GO:0002902	regulation of B cell apoptotic process	2/62	21/18870	0.00214261395940605	0.0126069370170857	0.00724221966003932	BCL6/MIF	2
BP	GO:0045722	positive regulation of gluconeogenesis	2/62	21/18870	0.00214261395940605	0.0126069370170857	0.00724221966003932	KAT2B/SIRT1	2
BP	GO:0051315	attachment of mitotic spindle microtubules to kinetochore	2/62	21/18870	0.00214261395940605	0.0126069370170857	0.00724221966003932	KAT2B/KAT5	2
BP	GO:0051988	regulation of attachment of spindle microtubules to kinetochore	2/62	21/18870	0.00214261395940605	0.0126069370170857	0.00724221966003932	KAT2B/KAT5	2
BP	GO:0006260	DNA replication	5/62	278/18870	0.00218390027878301	0.0128160463728582	0.00736234526116044	EHMT2/RBBP4/CARM1/BCL6/POLK	5
BP	GO:0043537	negative regulation of blood vessel endothelial cell migration	3/62	80/18870	0.0023180021133775	0.0135673089575639	0.00779391786705463	HDAC5/PPARG/MECP2	3
BP	GO:0010866	regulation of triglyceride biosynthetic process	2/62	22/18870	0.00235190037710002	0.0136581714607632	0.00784611501899871	KAT5/SIRT1	2
BP	GO:0045821	positive regulation of glycolytic process	2/62	22/18870	0.00235190037710002	0.0136581714607632	0.00784611501899871	KAT2B/HIF1A	2
BP	GO:0051151	negative regulation of smooth muscle cell differentiation	2/62	22/18870	0.00235190037710002	0.0136581714607632	0.00784611501899871	DNMT1/MECP2	2
BP	GO:0002534	cytokine production involved in inflammatory response	3/62	81/18870	0.00240156194678652	0.0138384577295451	0.00794968282126803	EZH2/HIF1A/F2	3
BP	GO:0045913	positive regulation of carbohydrate metabolic process	3/62	81/18870	0.00240156194678652	0.0138384577295451	0.00794968282126803	KAT2B/HIF1A/SIRT1	3
BP	GO:1900015	regulation of cytokine production involved in inflammatory response	3/62	81/18870	0.00240156194678652	0.0138384577295451	0.00794968282126803	EZH2/HIF1A/F2	3
BP	GO:0048660	regulation of smooth muscle cell proliferation	4/62	171/18870	0.00241289984127055	0.0138679552732818	0.00796662807060841	HDAC1/MDM2/PPARG/DNMT1	4
BP	GO:0003283	atrial septum development	2/62	23/18870	0.00257045485488712	0.0146601389421951	0.00842170832789778	MDM2/NSD2	2
BP	GO:0032785	negative regulation of DNA-templated transcription, elongation	2/62	23/18870	0.00257045485488712	0.0146601389421951	0.00842170832789778	VHL/EZH2	2
BP	GO:0045591	positive regulation of regulatory T cell differentiation	2/62	23/18870	0.00257045485488712	0.0146601389421951	0.00842170832789778	KAT5/BCL6	2
BP	GO:0000724	double-strand break repair via homologous recombination	4/62	175/18870	0.00262318685501722	0.0148847498389018	0.00855073899171275	SETD2/KDM1A/KAT5/UHRF1	4
BP	GO:0048659	smooth muscle cell proliferation	4/62	175/18870	0.00262318685501722	0.0148847498389018	0.00855073899171275	HDAC1/MDM2/PPARG/DNMT1	4
BP	GO:0002292	T cell differentiation involved in immune response	3/62	84/18870	0.00266337507031821	0.0149982990070949	0.00861596879472955	KMT2A/BCL6/MEN1	3
BP	GO:0010660	regulation of muscle cell apoptotic process	3/62	84/18870	0.00266337507031821	0.0149982990070949	0.00861596879472955	PPARG/DNMT1/SIRT1	3
BP	GO:0050871	positive regulation of B cell activation	3/62	84/18870	0.00266337507031821	0.0149982990070949	0.00861596879472955	NSD2/BCL6/MIF	3
BP	GO:0010634	positive regulation of epithelial cell migration	4/62	176/18870	0.00267766299003889	0.0150029860999667	0.00861866135645949	HDAC6/HDAC9/HIF1A/SIRT1	4
BP	GO:0043409	negative regulation of MAPK cascade	4/62	176/18870	0.00267766299003889	0.0150029860999667	0.00861866135645949	HDAC3/NCOR1/PPARG/MEN1	4
BP	GO:0006289	nucleotide-excision repair	3/62	85/18870	0.0027544028338238	0.0153557957985677	0.00882133749674622	KAT5/SIRT1/POLK	3
BP	GO:0008306	associative learning	3/62	85/18870	0.0027544028338238	0.0153557957985677	0.00882133749674622	KMT2A/MECP2/HIF1A	3
BP	GO:0006925	inflammatory cell apoptotic process	2/62	24/18870	0.00279821622613571	0.0154455994660461	0.00887292638667838	SIRT1/CTSL	2
BP	GO:0035162	embryonic hemopoiesis	2/62	24/18870	0.00279821622613571	0.0154455994660461	0.00887292638667838	KMT2A/HIF1A	2
BP	GO:0035902	response to immobilization stress	2/62	24/18870	0.00279821622613571	0.0154455994660461	0.00887292638667838	HDAC6/MDM2	2
BP	GO:0043576	regulation of respiratory gaseous exchange	2/62	24/18870	0.00279821622613571	0.0154455994660461	0.00887292638667838	MECP2/FTO	2
BP	GO:0000725	recombinational repair	4/62	179/18870	0.00284574957658742	0.0156008567145399	0.00896211594127687	SETD2/KDM1A/KAT5/UHRF1	4
BP	GO:0032370	positive regulation of lipid transport	3/62	86/18870	0.00284733124790033	0.0156008567145399	0.00896211594127687	PPARG/SIRT1/MIF	3
BP	GO:2000781	positive regulation of double-strand break repair	3/62	86/18870	0.00284733124790033	0.0156008567145399	0.00896211594127687	MGMT/KAT5/SIRT1	3
BP	GO:0034243	regulation of transcription elongation by RNA polymerase II	3/62	87/18870	0.00294217340815332	0.0160710730169391	0.0092322378388553	VHL/BRD4/EZH2	3
BP	GO:0051054	positive regulation of DNA metabolic process	5/62	298/18870	0.00294756451297225	0.0160710730169391	0.0092322378388553	MGMT/KAT5/NSD2/MECP2/SIRT1	5
BP	GO:0046631	alpha-beta T cell activation	4/62	181/18870	0.00296174356898535	0.0161089955093593	0.00925402291002611	KMT2A/BCL6/MEN1/CTSL	4
BP	GO:0008211	glucocorticoid metabolic process	2/62	25/18870	0.00303512361482532	0.0163691815587764	0.00940349018505116	MECP2/CYP11B1	2
BP	GO:0070233	negative regulation of T cell apoptotic process	2/62	25/18870	0.00303512361482532	0.0163691815587764	0.00940349018505116	VHL/HIF1A	2
BP	GO:0090335	regulation of brown fat cell differentiation	2/62	25/18870	0.00303512361482532	0.0163691815587764	0.00940349018505116	FTO/SIRT1	2
BP	GO:0001892	embryonic placenta development	3/62	88/18870	0.00303894222660692	0.0163691815587764	0.00940349018505116	SETD2/NCOA1/HIF1A	3
BP	GO:0001659	temperature homeostasis	4/62	183/18870	0.00308093713005932	0.0165156004808468	0.00948760244757639	HDAC3/KDM1A/KDM3A/FTO	4
BP	GO:1905952	regulation of lipid localization	4/62	183/18870	0.00308093713005932	0.0165156004808468	0.00948760244757639	KDM5B/PPARG/SIRT1/MIF	4
BP	GO:0072384	organelle transport along microtubule	3/62	89/18870	0.00313765043296469	0.0167792816918735	0.0096390775638471	HDAC6/MECP2/HIF1A	3
BP	GO:0006094	gluconeogenesis	3/62	90/18870	0.00323831057586363	0.0171530465182325	0.00985379165102146	KAT2B/EP300/SIRT1	3
BP	GO:0007589	body fluid secretion	3/62	90/18870	0.00323831057586363	0.0171530465182325	0.00985379165102146	NCOR2/NCOA1/HIF1A	3
BP	GO:0010507	negative regulation of autophagy	3/62	90/18870	0.00323831057586363	0.0171530465182325	0.00985379165102146	EHMT2/VHL/EP300	3
BP	GO:0010657	muscle cell apoptotic process	3/62	90/18870	0.00323831057586363	0.0171530465182325	0.00985379165102146	PPARG/DNMT1/SIRT1	3
BP	GO:0051146	striated muscle cell differentiation	5/62	305/18870	0.00325561622191111	0.0171757972971697	0.00986686113318644	HDAC3/HDAC5/EZH2/HDAC9/HDAC4	5
BP	GO:0032872	regulation of stress-activated MAPK cascade	4/62	186/18870	0.00326582080546142	0.0171757972971697	0.00986686113318644	HDAC3/XIAP/NCOR1/MEN1	4
BP	GO:0032967	positive regulation of collagen biosynthetic process	2/62	26/18870	0.00328111643434721	0.0171757972971697	0.00986686113318644	HDAC2/F2	2
BP	GO:0034643	establishment of mitochondrion localization, microtubule-mediated	2/62	26/18870	0.00328111643434721	0.0171757972971697	0.00986686113318644	HDAC6/HIF1A	2
BP	GO:0047497	mitochondrion transport along microtubule	2/62	26/18870	0.00328111643434721	0.0171757972971697	0.00986686113318644	HDAC6/HIF1A	2
BP	GO:0030217	T cell differentiation	5/62	307/18870	0.00334774684581774	0.017483549101109	0.0100436531772715	KAT5/KMT2A/BCL6/MEN1/CTSL	5
BP	GO:0070302	regulation of stress-activated protein kinase signaling cascade	4/62	189/18870	0.00345814466718938	0.0180028174712065	0.0103419536759303	HDAC3/XIAP/NCOR1/MEN1	4
BP	GO:0001783	B cell apoptotic process	2/62	27/18870	0.00353613438630938	0.0180028174712065	0.0103419536759303	BCL6/MIF	2
BP	GO:0007289	spermatid nucleus differentiation	2/62	27/18870	0.00353613438630938	0.0180028174712065	0.0103419536759303	KAT5/KDM3A	2
BP	GO:0010714	positive regulation of collagen metabolic process	2/62	27/18870	0.00353613438630938	0.0180028174712065	0.0103419536759303	HDAC2/F2	2
BP	GO:0010875	positive regulation of cholesterol efflux	2/62	27/18870	0.00353613438630938	0.0180028174712065	0.0103419536759303	PPARG/SIRT1	2
BP	GO:0042730	fibrinolysis	2/62	27/18870	0.00353613438630938	0.0180028174712065	0.0103419536759303	F2/PLAU	2
BP	GO:0048714	positive regulation of oligodendrocyte differentiation	2/62	27/18870	0.00353613438630938	0.0180028174712065	0.0103419536759303	HDAC1/HDAC2	2
BP	GO:0051984	positive regulation of chromosome segregation	2/62	27/18870	0.00353613438630938	0.0180028174712065	0.0103419536759303	KAT2B/KAT5	2
BP	GO:0060669	embryonic placenta morphogenesis	2/62	27/18870	0.00353613438630938	0.0180028174712065	0.0103419536759303	SETD2/NCOA1	2
BP	GO:0071480	cellular response to gamma radiation	2/62	27/18870	0.00353613438630938	0.0180028174712065	0.0103419536759303	KDM1A/MDM2	2
BP	GO:0019319	hexose biosynthetic process	3/62	93/18870	0.00355212542032774	0.0180028174712065	0.0103419536759303	KAT2B/EP300/SIRT1	3
BP	GO:1900182	positive regulation of protein localization to nucleus	3/62	93/18870	0.00355212542032774	0.0180028174712065	0.0103419536759303	HDAC3/EP300/F2	3
BP	GO:1904705	regulation of vascular associated smooth muscle cell proliferation	3/62	93/18870	0.00355212542032774	0.0180028174712065	0.0103419536759303	MDM2/PPARG/DNMT1	3
BP	GO:0052547	regulation of peptidase activity	5/62	312/18870	0.00358629543877667	0.0181152924629486	0.0104065664042523	HDAC1/XIAP/PPARG/SIRT1/CTSL	5
BP	GO:0002700	regulation of production of molecular mediator of immune response	4/62	191/18870	0.00359056469444991	0.0181152924629486	0.0104065664042523	NSD2/BCL6/SIRT1/MIF	4
BP	GO:0031345	negative regulation of cell projection organization	4/62	192/18870	0.00365805173650001	0.0183447077214098	0.0105383569964389	HDAC6/HDAC2/MDM2/CARM1	4
BP	GO:0009791	post-embryonic development	3/62	94/18870	0.00366071521794949	0.0183447077214098	0.0105383569964389	KDM5B/KMT2A/MECP2	3
BP	GO:0019915	lipid storage	3/62	94/18870	0.00366071521794949	0.0183447077214098	0.0105383569964389	PPARG/FTO/SIRT1	3
BP	GO:0006006	glucose metabolic process	4/62	193/18870	0.00372639711037189	0.0186319855518594	0.0107033874989912	KAT2B/NCOA2/EP300/SIRT1	4
BP	GO:0060996	dendritic spine development	3/62	95/18870	0.00377131702272577	0.0186657751857753	0.0107227983956047	HDAC6/HDAC2/MECP2	3
BP	GO:1990874	vascular associated smooth muscle cell proliferation	3/62	95/18870	0.00377131702272577	0.0186657751857753	0.0107227983956047	MDM2/PPARG/DNMT1	3
BP	GO:0030194	positive regulation of blood coagulation	2/62	28/18870	0.00380011745934618	0.0186657751857753	0.0107227983956047	F2/PLAU	2
BP	GO:0031365	N-terminal protein amino acid modification	2/62	28/18870	0.00380011745934618	0.0186657751857753	0.0107227983956047	KAT2B/EP300	2
BP	GO:0045686	negative regulation of glial cell differentiation	2/62	28/18870	0.00380011745934618	0.0186657751857753	0.0107227983956047	MECP2/F2	2
BP	GO:0090594	inflammatory response to wounding	2/62	28/18870	0.00380011745934618	0.0186657751857753	0.0107227983956047	PPARG/HIF1A	2
BP	GO:1900048	positive regulation of hemostasis	2/62	28/18870	0.00380011745934618	0.0186657751857753	0.0107227983956047	F2/PLAU	2
BP	GO:2000756	regulation of peptidyl-lysine acetylation	2/62	28/18870	0.00380011745934618	0.0186657751857753	0.0107227983956047	HDAC2/SIRT1	2
BP	GO:0043588	skin development	5/62	317/18870	0.00383685777702886	0.0188048194346689	0.0108026741807846	HDAC1/HDAC3/EZH2/HDAC2/NCOA3	5
BP	GO:0048469	cell maturation	4/62	195/18870	0.00386568368863809	0.0189045496176819	0.0108599654872404	KDM1A/PPARG/MECP2/HIF1A	4
BP	GO:0010948	negative regulation of cell cycle process	5/62	320/18870	0.00399310098811707	0.0194849347997835	0.0111933753369538	EZH2/KAT2B/MDM2/BCL6/DOT1L	5
BP	GO:0010971	positive regulation of G2/M transition of mitotic cell cycle	2/62	29/18870	0.00407300592793244	0.0197882423078199	0.0113676142971994	BRD4/MECP2	2
BP	GO:0097066	response to thyroid hormone	2/62	29/18870	0.00407300592793244	0.0197882423078199	0.0113676142971994	CTSL/CTSB	2
BP	GO:0044403	biological process involved in symbiotic interaction	5/62	322/18870	0.00409976843825215	0.0198639349715428	0.0114110969366852	HDAC1/EP300/F2/CTSL/CTSB	5
BP	GO:0048661	positive regulation of smooth muscle cell proliferation	3/62	98/18870	0.00411530850083083	0.0198639349715428	0.0114110969366852	HDAC1/MDM2/DNMT1	3
BP	GO:1901992	positive regulation of mitotic cell cycle phase transition	3/62	98/18870	0.00411530850083083	0.0198639349715428	0.0114110969366852	BRD4/MDM2/MECP2	3
BP	GO:1902075	cellular response to salt	4/62	199/18870	0.00415478502295199	0.0200111676051467	0.0114956766464308	EHMT2/MDM2/MECP2/CYP11B1	4
BP	GO:0010596	negative regulation of endothelial cell migration	3/62	99/18870	0.00423407149750767	0.0203053321278325	0.0116646632993024	HDAC5/PPARG/MECP2	3
BP	GO:0050773	regulation of dendrite development	3/62	99/18870	0.00423407149750767	0.0203053321278325	0.0116646632993024	HDAC6/EZH2/CARM1	3
BP	GO:0032388	positive regulation of intracellular transport	4/62	201/18870	0.00430468190301035	0.0205996580337191	0.011833742660862	HDAC3/MDM2/EP300/MECP2	4
BP	GO:0051656	establishment of organelle localization	6/62	469/18870	0.00433186951276164	0.0206187515329092	0.0118447111708995	HDAC3/HDAC6/KAT2B/KAT5/MECP2/HIF1A	6
BP	GO:0010039	response to iron ion	2/62	30/18870	0.00435474035120206	0.0206187515329092	0.0118447111708995	MDM2/HIF1A	2
BP	GO:0050820	positive regulation of coagulation	2/62	30/18870	0.00435474035120206	0.0206187515329092	0.0118447111708995	F2/PLAU	2
BP	GO:0051654	establishment of mitochondrion localization	2/62	30/18870	0.00435474035120206	0.0206187515329092	0.0118447111708995	HDAC6/HIF1A	2
BP	GO:0071901	negative regulation of protein serine/threonine kinase activity	3/62	100/18870	0.00435490222959652	0.0206187515329092	0.0118447111708995	PPARG/MEN1/SIRT1	3
BP	GO:0120162	positive regulation of cold-induced thermogenesis	3/62	101/18870	0.00447781133488365	0.021155761179641	0.0121532033776838	HDAC3/KDM1A/KDM3A	3
BP	GO:0046364	monosaccharide biosynthetic process	3/62	102/18870	0.0046028092846257	0.0216657698669414	0.012446184530596	KAT2B/EP300/SIRT1	3
BP	GO:0016236	macroautophagy	5/62	331/18870	0.00460519054570862	0.0216657698669414	0.012446184530596	EHMT2/VHL/HDAC6/HIF1A/SIRT1	5
BP	GO:1903829	positive regulation of protein localization	6/62	476/18870	0.0046536847050552	0.0218478250363644	0.0125507685009466	HDAC3/MDM2/PPARG/EP300/HIF1A/F2	6
BP	GO:0009408	response to heat	3/62	103/18870	0.0047299063847194	0.0221590152057232	0.012729535758964	HDAC2/EP300/SIRT1	3
BP	GO:0071214	cellular response to abiotic stimulus	5/62	334/18870	0.0047831310865946	0.0223146073705145	0.0128189177106048	KDM1A/MDM2/EP300/SIRT1/POLK	5
BP	GO:0104004	cellular response to environmental stimulus	5/62	334/18870	0.0047831310865946	0.0223146073705145	0.0128189177106048	KDM1A/MDM2/EP300/SIRT1/POLK	5
BP	GO:0043086	negative regulation of catalytic activity	6/62	480/18870	0.00484534317220318	0.0225276954104133	0.0129413289187977	HDAC6/XIAP/HDAC9/PPARG/MEN1/SIRT1	6
BP	GO:0090100	positive regulation of transmembrane receptor protein serine/threonine kinase signaling pathway	3/62	104/18870	0.00485911277686494	0.0225276954104133	0.0129413289187977	PPARG/EP300/MEN1	3
BP	GO:1990830	cellular response to leukemia inhibitory factor	3/62	104/18870	0.00485911277686494	0.0225276954104133	0.0129413289187977	KDM5B/KDM3A/SIRT1	3
BP	GO:0032386	regulation of intracellular transport	5/62	336/18870	0.00490444955921012	0.0226411886929791	0.0130065266175858	HDAC3/SETD2/MDM2/EP300/MECP2	5
BP	GO:0001516	prostaglandin biosynthetic process	2/62	32/18870	0.00494451071456539	0.0226411886929791	0.0130065266175858	SIRT1/MIF	2
BP	GO:0046457	prostanoid biosynthetic process	2/62	32/18870	0.00494451071456539	0.0226411886929791	0.0130065266175858	SIRT1/MIF	2
BP	GO:0048384	retinoic acid receptor signaling pathway	2/62	32/18870	0.00494451071456539	0.0226411886929791	0.0130065266175858	EZH2/PPARG	2
BP	GO:0048710	regulation of astrocyte differentiation	2/62	32/18870	0.00494451071456539	0.0226411886929791	0.0130065266175858	MECP2/F2	2
BP	GO:1902751	positive regulation of cell cycle G2/M phase transition	2/62	32/18870	0.00494451071456539	0.0226411886929791	0.0130065266175858	BRD4/MECP2	2
BP	GO:0032784	regulation of DNA-templated transcription elongation	3/62	105/18870	0.00499043843972316	0.0227580321484308	0.0130736488669532	VHL/BRD4/EZH2	3
BP	GO:0043255	regulation of carbohydrate biosynthetic process	3/62	105/18870	0.00499043843972316	0.0227580321484308	0.0130736488669532	KAT2B/EP300/SIRT1	3
BP	GO:0002532	production of molecular mediator involved in inflammatory response	3/62	106/18870	0.00512389319006643	0.023271449722705	0.0133685882995195	EZH2/HIF1A/F2	3
BP	GO:1990823	response to leukemia inhibitory factor	3/62	106/18870	0.00512389319006643	0.023271449722705	0.0133685882995195	KDM5B/KDM3A/SIRT1	3
BP	GO:0030511	positive regulation of transforming growth factor beta receptor signaling pathway	2/62	33/18870	0.00525242918565251	0.0236147521854941	0.0135658028839964	EP300/MEN1	2
BP	GO:0033032	regulation of myeloid cell apoptotic process	2/62	33/18870	0.00525242918565251	0.0236147521854941	0.0135658028839964	SIRT1/MIF	2
BP	GO:0043618	regulation of transcription from RNA polymerase II promoter in response to stress	2/62	33/18870	0.00525242918565251	0.0236147521854941	0.0135658028839964	VHL/HIF1A	2
BP	GO:1903846	positive regulation of cellular response to transforming growth factor beta stimulus	2/62	33/18870	0.00525242918565251	0.0236147521854941	0.0135658028839964	EP300/MEN1	2
BP	GO:1904893	negative regulation of receptor signaling pathway via STAT	2/62	33/18870	0.00525242918565251	0.0236147521854941	0.0135658028839964	VHL/PPARG	2
BP	GO:0002285	lymphocyte activation involved in immune response	4/62	213/18870	0.00528144950762016	0.0236974495009918	0.0136133094371995	KMT2A/NSD2/BCL6/MEN1	4
BP	GO:0043010	camera-type eye development	5/62	344/18870	0.0054117122481431	0.024233169303934	0.013921060676369	HDAC1/VHL/KDM5B/HDAC2/HIF1A	5
BP	GO:0001782	B cell homeostasis	2/62	34/18870	0.0055689586710783	0.0248375556730092	0.0142682583214785	HIF1A/MIF	2
BP	GO:1902176	negative regulation of oxidative stress-induced intrinsic apoptotic signaling pathway	2/62	34/18870	0.0055689586710783	0.0248375556730092	0.0142682583214785	HIF1A/SIRT1	2
BP	GO:0031398	positive regulation of protein ubiquitination	3/62	110/18870	0.00567919379957344	0.0252786470519935	0.0145216490263281	HDAC3/KDM1A/XIAP	3
BP	GO:0009895	negative regulation of catabolic process	5/62	349/18870	0.0057470439222096	0.0255296971046363	0.0146658680086582	EHMT2/VHL/NCOR1/HDAC4/EP300	5
BP	GO:0045862	positive regulation of proteolysis	5/62	350/18870	0.00581583537381752	0.0257663918756691	0.0148018404119373	HDAC2/MDM2/PPARG/SIRT1/CTSL	5
BP	GO:1905954	positive regulation of lipid localization	3/62	111/18870	0.00582343565261758	0.0257663918756691	0.0148018404119373	PPARG/SIRT1/MIF	3
BP	GO:0001819	positive regulation of cytokine production	6/62	499/18870	0.00583633709209853	0.0257723400304549	0.0148052574071577	SETD2/XIAP/HDAC2/HIF1A/SIRT1/MIF	6
BP	GO:0000132	establishment of mitotic spindle orientation	2/62	35/18870	0.00589404113570769	0.0258734482925751	0.0148633403691593	HDAC3/KAT5	2
BP	GO:0033146	regulation of intracellular estrogen receptor signaling pathway	2/62	35/18870	0.00589404113570769	0.0258734482925751	0.0148633403691593	CARM1/KMT2D	2
BP	GO:0061081	positive regulation of myeloid leukocyte cytokine production involved in immune response	2/62	35/18870	0.00589404113570769	0.0258734482925751	0.0148633403691593	SIRT1/MIF	2
BP	GO:0031346	positive regulation of cell projection organization	5/62	355/18870	0.00616856102772036	0.0270253263100519	0.0155250517438438	HDAC6/EZH2/KDM1A/KAT2B/EP300	5
BP	GO:0007617	mating behavior	2/62	36/18870	0.00622761882207004	0.0271772797910297	0.0156123434060341	HDAC2/NCOA1	2
BP	GO:0045589	regulation of regulatory T cell differentiation	2/62	36/18870	0.00622761882207004	0.0271772797910297	0.0156123434060341	KAT5/BCL6	2
BP	GO:0002052	positive regulation of neuroblast proliferation	2/62	37/18870	0.00656963424920882	0.0285370007422418	0.0163934528691566	KDM1A/HIF1A	2
BP	GO:0003230	cardiac atrium development	2/62	37/18870	0.00656963424920882	0.0285370007422418	0.0163934528691566	MDM2/NSD2	2
BP	GO:0010633	negative regulation of epithelial cell migration	3/62	116/18870	0.00657758671816695	0.0285370007422418	0.0163934528691566	HDAC5/PPARG/MECP2	3
BP	GO:0043500	muscle adaptation	3/62	118/18870	0.00689477629651346	0.0295060561600849	0.0169501394131807	EZH2/PPARG/HDAC4	3
BP	GO:0051403	stress-activated MAPK cascade	4/62	230/18870	0.00690467986720301	0.0295060561600849	0.0169501394131807	HDAC3/XIAP/NCOR1/MEN1	4
BP	GO:0050878	regulation of body fluid levels	5/62	365/18870	0.00691888491626704	0.0295060561600849	0.0169501394131807	NCOR2/NCOA1/HIF1A/F2/PLAU	5
BP	GO:0007616	long-term memory	2/62	38/18870	0.0069200302115356	0.0295060561600849	0.0169501394131807	EHMT2/MECP2	2
BP	GO:0032373	positive regulation of sterol transport	2/62	38/18870	0.0069200302115356	0.0295060561600849	0.0169501394131807	PPARG/SIRT1	2
BP	GO:0032376	positive regulation of cholesterol transport	2/62	38/18870	0.0069200302115356	0.0295060561600849	0.0169501394131807	PPARG/SIRT1	2
BP	GO:0032965	regulation of collagen biosynthetic process	2/62	38/18870	0.0069200302115356	0.0295060561600849	0.0169501394131807	HDAC2/F2	2
BP	GO:0035510	DNA dealkylation	2/62	38/18870	0.0069200302115356	0.0295060561600849	0.0169501394131807	MGMT/FTO	2
BP	GO:0071392	cellular response to estradiol stimulus	2/62	38/18870	0.0069200302115356	0.0295060561600849	0.0169501394131807	KAT5/NCOA3	2
BP	GO:0002718	regulation of cytokine production involved in immune response	3/62	120/18870	0.00722093567322011	0.030675349914556	0.0176218554854919	BCL6/SIRT1/MIF	3
BP	GO:0019318	hexose metabolic process	4/62	233/18870	0.0072217752040995	0.030675349914556	0.0176218554854919	KAT2B/NCOA2/EP300/SIRT1	4
BP	GO:0003016	respiratory system process	2/62	39/18870	0.00727874977768859	0.0307416894019802	0.0176599650706679	MECP2/FTO	2
BP	GO:0043620	regulation of DNA-templated transcription in response to stress	2/62	39/18870	0.00727874977768859	0.0307416894019802	0.0176599650706679	VHL/HIF1A	2
BP	GO:0045191	regulation of isotype switching	2/62	39/18870	0.00727874977768859	0.0307416894019802	0.0176599650706679	NSD2/BCL6	2
BP	GO:0045471	response to ethanol	3/62	121/18870	0.00738739811491823	0.0310828260306937	0.0178559354634667	EHMT2/VHL/HDAC2	3
BP	GO:0051702	biological process involved in interaction with symbiont	3/62	121/18870	0.00738739811491823	0.0310828260306937	0.0178559354634667	HDAC1/EP300/F2	3
BP	GO:0002367	cytokine production involved in immune response	3/62	122/18870	0.0075561256110966	0.0315740591210213	0.0181381307294231	BCL6/SIRT1/MIF	3
BP	GO:0000731	DNA synthesis involved in DNA repair	2/62	40/18870	0.00764573628939529	0.0315740591210213	0.0181381307294231	SIRT1/POLK	2
BP	GO:0002209	behavioral defense response	2/62	40/18870	0.00764573628939529	0.0315740591210213	0.0181381307294231	EP300/MECP2	2
BP	GO:0010742	macrophage derived foam cell differentiation	2/62	40/18870	0.00764573628939529	0.0315740591210213	0.0181381307294231	PPARG/EP300	2
BP	GO:0032570	response to progesterone	2/62	40/18870	0.00764573628939529	0.0315740591210213	0.0181381307294231	NCOA2/NCOA1	2
BP	GO:0040001	establishment of mitotic spindle localization	2/62	40/18870	0.00764573628939529	0.0315740591210213	0.0181381307294231	HDAC3/KAT5	2
BP	GO:0042307	positive regulation of protein import into nucleus	2/62	40/18870	0.00764573628939529	0.0315740591210213	0.0181381307294231	HDAC3/EP300	2
BP	GO:0045616	regulation of keratinocyte differentiation	2/62	40/18870	0.00764573628939529	0.0315740591210213	0.0181381307294231	EZH2/NCOA3	2
BP	GO:0070232	regulation of T cell apoptotic process	2/62	40/18870	0.00764573628939529	0.0315740591210213	0.0181381307294231	VHL/HIF1A	2
BP	GO:1903146	regulation of autophagy of mitochondrion	2/62	40/18870	0.00764573628939529	0.0315740591210213	0.0181381307294231	HDAC6/HIF1A	2
BP	GO:0002286	T cell activation involved in immune response	3/62	123/18870	0.00772712539662101	0.0317924162997506	0.0182635688632507	KMT2A/BCL6/MEN1	3
BP	GO:0007613	memory	3/62	123/18870	0.00772712539662101	0.0317924162997506	0.0182635688632507	EHMT2/KAT2B/MECP2	3
BP	GO:0031098	stress-activated protein kinase signaling cascade	4/62	238/18870	0.0077714415036836	0.0319158647388848	0.0183344854317785	HDAC3/XIAP/NCOR1/MEN1	4
BP	GO:0043388	positive regulation of DNA binding	2/62	41/18870	0.00802093336033962	0.0326399295502871	0.0187504339215008	PPARG/EP300	2
BP	GO:0045066	regulatory T cell differentiation	2/62	41/18870	0.00802093336033962	0.0326399295502871	0.0187504339215008	KAT5/BCL6	2
BP	GO:0045923	positive regulation of fatty acid metabolic process	2/62	41/18870	0.00802093336033962	0.0326399295502871	0.0187504339215008	KAT2B/PPARG	2
BP	GO:0090077	foam cell differentiation	2/62	41/18870	0.00802093336033962	0.0326399295502871	0.0187504339215008	PPARG/EP300	2
BP	GO:1900016	negative regulation of cytokine production involved in inflammatory response	2/62	41/18870	0.00802093336033962	0.0326399295502871	0.0187504339215008	EZH2/F2	2
BP	GO:0042445	hormone metabolic process	4/62	241/18870	0.00811413530483438	0.0329590559740996	0.0189337602645642	HIF1A/CTSL/CTSB/CYP11B1	4
BP	GO:0001818	negative regulation of cytokine production	5/62	381/18870	0.00824931303198681	0.0334472146569647	0.0192141893969913	EZH2/HDAC9/KAT5/BCL6/F2	5
BP	GO:0045922	negative regulation of fatty acid metabolic process	2/62	42/18870	0.00840428487503333	0.0338269629465463	0.0194323407627788	NCOR1/SIRT1	2
BP	GO:0048512	circadian behavior	2/62	42/18870	0.00840428487503333	0.0338269629465463	0.0194323407627788	NCOR1/NCOA2	2
BP	GO:0051294	establishment of spindle orientation	2/62	42/18870	0.00840428487503333	0.0338269629465463	0.0194323407627788	HDAC3/KAT5	2
BP	GO:1990000	amyloid fibril formation	2/62	42/18870	0.00840428487503333	0.0338269629465463	0.0194323407627788	VHL/MDM2	2
BP	GO:0003206	cardiac chamber morphogenesis	3/62	127/18870	0.00843398717411648	0.0338269629465463	0.0194323407627788	MDM2/NSD2/HIF1A	3
BP	GO:0003231	cardiac ventricle development	3/62	127/18870	0.00843398717411648	0.0338269629465463	0.0194323407627788	MDM2/NSD2/HIF1A	3
BP	GO:0051091	positive regulation of DNA-binding transcription factor activity	4/62	244/18870	0.00846663901934977	0.0338969569356373	0.0194725497241778	HDAC5/PPARG/HDAC4/EP300	4
BP	GO:0009913	epidermal cell differentiation	4/62	245/18870	0.00858633960911941	0.0341898361818564	0.0196407980331929	HDAC1/EZH2/HDAC2/NCOA3	4
BP	GO:0016485	protein processing	4/62	245/18870	0.00858633960911941	0.0341898361818564	0.0196407980331929	XIAP/MDM2/PLAU/CTSL	4
BP	GO:0008544	epidermis development	5/62	385/18870	0.00860790263545927	0.0341898361818564	0.0196407980331929	HDAC1/HDAC3/EZH2/HDAC2/NCOA3	5
BP	GO:0045931	positive regulation of mitotic cell cycle	3/62	128/18870	0.00861645198843196	0.0341898361818564	0.0196407980331929	BRD4/MDM2/MECP2	3
BP	GO:0098773	skin epidermis development	3/62	128/18870	0.00861645198843196	0.0341898361818564	0.0196407980331929	HDAC1/HDAC3/HDAC2	3
BP	GO:0010712	regulation of collagen metabolic process	2/62	43/18870	0.00879573498769171	0.0347774628059442	0.0199783678238537	HDAC2/F2	2
BP	GO:0019432	triglyceride biosynthetic process	2/62	43/18870	0.00879573498769171	0.0347774628059442	0.0199783678238537	KAT5/SIRT1	2
BP	GO:0033002	muscle cell proliferation	4/62	247/18870	0.00882906438823441	0.034785889727496	0.0199832087790241	HDAC1/MDM2/PPARG/DNMT1	4
BP	GO:0045926	negative regulation of growth	4/62	247/18870	0.00882906438823441	0.034785889727496	0.0199832087790241	HDAC6/BCL6/MECP2/HIF1A	4
BP	GO:0010595	positive regulation of endothelial cell migration	3/62	130/18870	0.00898832612327308	0.0351648548331561	0.0202009102345768	HDAC9/HIF1A/SIRT1	3
BP	GO:0014902	myotube differentiation	3/62	130/18870	0.00898832612327308	0.0351648548331561	0.0202009102345768	HDAC5/HDAC9/HDAC4	3
BP	GO:0045739	positive regulation of DNA repair	3/62	130/18870	0.00898832612327308	0.0351648548331561	0.0202009102345768	MGMT/KAT5/SIRT1	3
BP	GO:0050864	regulation of B cell activation	3/62	130/18870	0.00898832612327308	0.0351648548331561	0.0202009102345768	NSD2/BCL6/MIF	3
BP	GO:0001654	eye development	5/62	391/18870	0.00916591142759376	0.0357859663352237	0.0205577158508224	HDAC1/VHL/KDM5B/HDAC2/HIF1A	5
BP	GO:0007622	rhythmic behavior	2/62	44/18870	0.00919522812111352	0.0357859663352237	0.0205577158508224	NCOR1/NCOA2	2
BP	GO:0090207	regulation of triglyceride metabolic process	2/62	44/18870	0.00919522812111352	0.0357859663352237	0.0205577158508224	KAT5/SIRT1	2
BP	GO:0001701	in utero embryonic development	5/62	392/18870	0.00926129170091154	0.0359802796045866	0.0206693416468171	HDAC3/SETD2/KDM4C/NCOA1/HIF1A	5
BP	GO:0046883	regulation of hormone secretion	4/62	251/18870	0.00932792127137881	0.0361761120611735	0.0207818401597584	KDM5B/PPARG/HIF1A/F2	4
BP	GO:0150063	visual system development	5/62	395/18870	0.00955155830122541	0.0367307735732602	0.0211004727111908	HDAC1/VHL/KDM5B/HDAC2/HIF1A	5
BP	GO:0010907	positive regulation of glucose metabolic process	2/62	45/18870	0.00960270896556533	0.0367307735732602	0.0211004727111908	KAT2B/SIRT1	2
BP	GO:0014014	negative regulation of gliogenesis	2/62	45/18870	0.00960270896556533	0.0367307735732602	0.0211004727111908	MECP2/F2	2
BP	GO:0030574	collagen catabolic process	2/62	45/18870	0.00960270896556533	0.0367307735732602	0.0211004727111908	CTSL/CTSB	2
BP	GO:0030890	positive regulation of B cell proliferation	2/62	45/18870	0.00960270896556533	0.0367307735732602	0.0211004727111908	BCL6/MIF	2
BP	GO:0033574	response to testosterone	2/62	45/18870	0.00960270896556533	0.0367307735732602	0.0211004727111908	MTAP/SIRT1	2
BP	GO:0045687	positive regulation of glial cell differentiation	2/62	45/18870	0.00960270896556533	0.0367307735732602	0.0211004727111908	HDAC1/HDAC2	2
BP	GO:0048713	regulation of oligodendrocyte differentiation	2/62	45/18870	0.00960270896556533	0.0367307735732602	0.0211004727111908	HDAC1/HDAC2	2
BP	GO:1902116	negative regulation of organelle assembly	2/62	46/18870	0.0100181224776699	0.0381887403849639	0.0219380207923064	EHMT2/KAT2B	2
BP	GO:1902175	regulation of oxidative stress-induced intrinsic apoptotic signaling pathway	2/62	46/18870	0.0100181224776699	0.0381887403849639	0.0219380207923064	HIF1A/SIRT1	2
BP	GO:0006631	fatty acid metabolic process	5/62	401/18870	0.0101508704282073	0.0385317394757584	0.0221350611007779	KAT2B/NCOR1/PPARG/SIRT1/MIF	5
BP	GO:0048880	sensory system development	5/62	401/18870	0.0101508704282073	0.0385317394757584	0.0221350611007779	HDAC1/VHL/KDM5B/HDAC2/HIF1A	5
BP	GO:0002702	positive regulation of production of molecular mediator of immune response	3/62	136/18870	0.0101599384806036	0.0385317394757584	0.0221350611007779	NSD2/SIRT1/MIF	3
BP	GO:0032886	regulation of microtubule-based process	4/62	258/18870	0.0102445941338925	0.0387868334780651	0.0222816031828205	HDAC6/KAT2B/MECP2/SIRT1	4
BP	GO:0010824	regulation of centrosome duplication	2/62	47/18870	0.010441413879299	0.0393982283432093	0.0226328269500523	KAT2B/SIRT1	2
BP	GO:0140353	lipid export from cell	2/62	47/18870	0.010441413879299	0.0393982283432093	0.0226328269500523	KDM5B/MIF	2
BP	GO:0033135	regulation of peptidyl-serine phosphorylation	3/62	138/18870	0.0105692902549117	0.0398133737642788	0.022871312660433	HDAC6/NSD1/MIF	3
BP	GO:0005996	monosaccharide metabolic process	4/62	261/18870	0.0106547385342805	0.0400001126792012	0.0229785872695718	KAT2B/NCOA2/EP300/SIRT1	4
BP	GO:0071695	anatomical structure maturation	4/62	261/18870	0.0106547385342805	0.0400001126792012	0.0229785872695718	KDM1A/PPARG/MECP2/HIF1A	4
BP	GO:0030195	negative regulation of blood coagulation	2/62	48/18870	0.0108725286564704	0.0406126279797804	0.023330454685576	F2/PLAU	2
BP	GO:0032964	collagen biosynthetic process	2/62	48/18870	0.0108725286564704	0.0406126279797804	0.023330454685576	HDAC2/F2	2
BP	GO:0042551	neuron maturation	2/62	48/18870	0.0108725286564704	0.0406126279797804	0.023330454685576	KDM1A/MECP2	2
BP	GO:0046887	positive regulation of hormone secretion	3/62	141/18870	0.0112011004884127	0.041763073519715	0.0239913431548233	PPARG/HIF1A/F2	3
BP	GO:0043122	regulation of canonical NF-kappaB signal transduction	4/62	265/18870	0.0112179735597799	0.041763073519715	0.0239913431548233	HDAC1/BRD4/XIAP/SIRT1	4
BP	GO:0008608	attachment of spindle microtubules to kinetochore	2/62	49/18870	0.0113114125582488	0.0418315920479185	0.0240307045184408	KAT2B/KAT5	2
BP	GO:0046427	positive regulation of receptor signaling pathway via JAK-STAT	2/62	49/18870	0.0113114125582488	0.0418315920479185	0.0240307045184408	EP300/F2	2
BP	GO:1900047	negative regulation of hemostasis	2/62	49/18870	0.0113114125582488	0.0418315920479185	0.0240307045184408	F2/PLAU	2
BP	GO:2000378	negative regulation of reactive oxygen species metabolic process	2/62	49/18870	0.0113114125582488	0.0418315920479185	0.0240307045184408	HDAC6/HIF1A	2
BP	GO:0043393	regulation of protein binding	3/62	142/18870	0.0114164653632791	0.0421501949670736	0.0242137301274149	HDAC5/KDM1A/HDAC4	3
BP	GO:0014074	response to purine-containing compound	3/62	143/18870	0.0116342187091253	0.0428123889791246	0.0245941361282014	KDM1A/HDAC2/CARM1	3
BP	GO:1900180	regulation of protein localization to nucleus	3/62	143/18870	0.0116342187091253	0.0428123889791246	0.0245941361282014	HDAC3/EP300/F2	3
BP	GO:0006693	prostaglandin metabolic process	2/62	50/18870	0.0117580115956516	0.0429138557419037	0.0246524250355897	SIRT1/MIF	2
BP	GO:0016573	histone acetylation	2/62	50/18870	0.0117580115956516	0.0429138557419037	0.0246524250355897	KAT2B/EP300	2
BP	GO:0042149	cellular response to glucose starvation	2/62	50/18870	0.0117580115956516	0.0429138557419037	0.0246524250355897	KAT5/SIRT1	2
BP	GO:0045910	negative regulation of DNA recombination	2/62	50/18870	0.0117580115956516	0.0429138557419037	0.0246524250355897	KAT5/BCL6	2
BP	GO:0051646	mitochondrion localization	2/62	50/18870	0.0117580115956516	0.0429138557419037	0.0246524250355897	HDAC6/HIF1A	2
BP	GO:0006997	nucleus organization	3/62	144/18870	0.011854364985131	0.043124362017687	0.0247733531156597	KAT5/KDM3A/SIRT1	3
BP	GO:0050714	positive regulation of protein secretion	3/62	144/18870	0.011854364985131	0.043124362017687	0.0247733531156597	PPARG/HIF1A/F2	3
BP	GO:0030534	adult behavior	3/62	145/18870	0.0120769085289137	0.0438623876538724	0.0251973215835557	EHMT2/HDAC2/MECP2	3
BP	GO:0006692	prostanoid metabolic process	2/62	51/18870	0.0122122720405581	0.0440669363275802	0.0253148272412863	SIRT1/MIF	2
BP	GO:0019083	viral transcription	2/62	51/18870	0.0122122720405581	0.0440669363275802	0.0253148272412863	HDAC1/EP300	2
BP	GO:0046460	neutral lipid biosynthetic process	2/62	51/18870	0.0122122720405581	0.0440669363275802	0.0253148272412863	KAT5/SIRT1	2
BP	GO:0046463	acylglycerol biosynthetic process	2/62	51/18870	0.0122122720405581	0.0440669363275802	0.0253148272412863	KAT5/SIRT1	2
BP	GO:0051053	negative regulation of DNA metabolic process	3/62	146/18870	0.0123018535574538	0.0442469894082614	0.025418261085605	KAT5/BCL6/MEN1	3
BP	GO:1903008	organelle disassembly	3/62	146/18870	0.0123018535574538	0.0442469894082614	0.025418261085605	HDAC6/KAT5/HIF1A	3
BP	GO:0035264	multicellular organism growth	3/62	147/18870	0.0125292041680132	0.0449198155862853	0.0258047748730277	HDAC3/EP300/FTO	3
BP	GO:2000377	regulation of reactive oxygen species metabolic process	3/62	147/18870	0.0125292041680132	0.0449198155862853	0.0258047748730277	HDAC6/HIF1A/F2	3
BP	GO:0006636	unsaturated fatty acid biosynthetic process	2/62	52/18870	0.0126741404246232	0.0451278180901937	0.0259242646286362	SIRT1/MIF	2
BP	GO:0050819	negative regulation of coagulation	2/62	52/18870	0.0126741404246232	0.0451278180901937	0.0259242646286362	F2/PLAU	2
BP	GO:1902895	positive regulation of miRNA transcription	2/62	52/18870	0.0126741404246232	0.0451278180901937	0.0259242646286362	PPARG/HIF1A	2
BP	GO:1904707	positive regulation of vascular associated smooth muscle cell proliferation	2/62	52/18870	0.0126741404246232	0.0451278180901937	0.0259242646286362	MDM2/DNMT1	2
BP	GO:0007059	chromosome segregation	5/62	424/18870	0.0126884044585433	0.0451278180901937	0.0259242646286362	EHMT2/HDAC3/KAT2B/NCOR1/KAT5	5
BP	GO:0050768	negative regulation of neurogenesis	3/62	149/18870	0.0129911379311256	0.0461309515707169	0.0265005277609452	HDAC6/MECP2/F2	3
BP	GO:0090596	sensory organ morphogenesis	4/62	277/18870	0.0130221332905892	0.0461674995834881	0.0265215232443262	HDAC1/VHL/HDAC2/HIF1A	4
BP	GO:0043124	negative regulation of canonical NF-kappaB signal transduction	2/62	53/18870	0.0131435635381953	0.046376814383189	0.0266417668653958	HDAC1/SIRT1	2
BP	GO:1902692	regulation of neuroblast proliferation	2/62	53/18870	0.0131435635381953	0.046376814383189	0.0266417668653958	KDM1A/HIF1A	2
BP	GO:1904894	positive regulation of receptor signaling pathway via STAT	2/62	53/18870	0.0131435635381953	0.046376814383189	0.0266417668653958	EP300/F2	2
BP	GO:0051402	neuron apoptotic process	4/62	278/18870	0.0131803556703237	0.0464331645257848	0.0266741379409394	XIAP/MECP2/HIF1A/SIRT1	4
BP	GO:0007612	learning	3/62	150/18870	0.0132257286878127	0.0464462598012951	0.0266816606930262	KMT2A/MECP2/HIF1A	3
BP	GO:0120161	regulation of cold-induced thermogenesis	3/62	150/18870	0.0132257286878127	0.0464462598012951	0.0266816606930262	HDAC3/KDM1A/KDM3A	3
BP	GO:0030099	myeloid cell differentiation	5/62	430/18870	0.0134152981289256	0.0470379163954468	0.0270215455526357	PPARG/EP300/BCL6/HIF1A/SIRT1	5
BP	GO:0106106	cold-induced thermogenesis	3/62	151/18870	0.0134627402365902	0.0471301581280943	0.0270745350209538	HDAC3/KDM1A/KDM3A	3
BP	GO:0010874	regulation of cholesterol efflux	2/62	54/18870	0.0136204884292384	0.0473110423632425	0.0271784463328138	PPARG/SIRT1	2
BP	GO:0030520	intracellular estrogen receptor signaling pathway	2/62	54/18870	0.0136204884292384	0.0473110423632425	0.0271784463328138	CARM1/KMT2D	2
BP	GO:0033047	regulation of mitotic sister chromatid segregation	2/62	54/18870	0.0136204884292384	0.0473110423632425	0.0271784463328138	KAT2B/KAT5	2
BP	GO:0046605	regulation of centrosome cycle	2/62	54/18870	0.0136204884292384	0.0473110423632425	0.0271784463328138	KAT2B/SIRT1	2
BP	GO:0050873	brown fat cell differentiation	2/62	54/18870	0.0136204884292384	0.0473110423632425	0.0271784463328138	FTO/SIRT1	2
BP	GO:0009410	response to xenobiotic stimulus	5/62	434/18870	0.0139152967478143	0.0482598938532283	0.0277235264665465	EHMT2/HDAC5/HDAC2/MDM2/NR1I2	5
BP	GO:0002204	somatic recombination of immunoglobulin genes involved in immune response	2/62	55/18870	0.014104862402258	0.048465089610224	0.0278414038497251	NSD2/BCL6	2
BP	GO:0002208	somatic diversification of immunoglobulins involved in immune response	2/62	55/18870	0.014104862402258	0.048465089610224	0.0278414038497251	NSD2/BCL6	2
BP	GO:0018393	internal peptidyl-lysine acetylation	2/62	55/18870	0.014104862402258	0.048465089610224	0.0278414038497251	KAT2B/EP300	2
BP	GO:0042304	regulation of fatty acid biosynthetic process	2/62	55/18870	0.014104862402258	0.048465089610224	0.0278414038497251	KAT2B/SIRT1	2
BP	GO:0045190	isotype switching	2/62	55/18870	0.014104862402258	0.048465089610224	0.0278414038497251	NSD2/BCL6	2
BP	GO:0060632	regulation of microtubule-based movement	2/62	55/18870	0.014104862402258	0.048465089610224	0.0278414038497251	HDAC6/MECP2	2
BP	GO:0031400	negative regulation of protein modification process	5/62	437/18870	0.0142984775422256	0.0490547767987126	0.0281801573585241	HDAC6/HDAC2/PPARG/MEN1/SIRT1	5
BP	GO:0071900	regulation of protein serine/threonine kinase activity	4/62	285/18870	0.0143224483794454	0.0490615359234458	0.0281840402260248	EZH2/PPARG/MEN1/SIRT1	4
BP	GO:0051961	negative regulation of nervous system development	3/62	155/18870	0.0144350628888779	0.0493714574266837	0.0283620786822157	HDAC6/MECP2/F2	3
BP	GO:0030857	negative regulation of epithelial cell differentiation	2/62	56/18870	0.0145966330172313	0.0497713939272567	0.0285918274295357	VHL/EZH2	2
BP	GO:0060986	endocrine hormone secretion	2/62	56/18870	0.0145966330172313	0.0497713939272567	0.0285918274295357	KDM5B/PPARG	2
BP	GO:0010721	negative regulation of cell development	4/62	287/18870	0.0146599550442034	0.0499109919825552	0.0286720213560395	HDAC6/BCL6/MECP2/F2	4
CC	GO:0000118	histone deacetylase complex	12/62	82/19886	1.91080490140297e-17	2.6369107639361e-15	1.77000875077328e-15	HDAC1/HDAC3/HDAC5/HDAC6/HDAC2/NCOR1/HDAC9/KAT5/RBBP4/KDM3A/HDAC4/MBD2	12
CC	GO:0035097	histone methyltransferase complex	11/62	63/19886	5.76288695476175e-17	3.9763919987856e-15	2.66912658957386e-15	EZH2/EED/SUZ12/HDAC2/HDAC9/RBBP4/KMT2C/KMT2A/MEN1/KDM6A/KMT2D	11
CC	GO:0034708	methyltransferase complex	11/62	96/19886	7.6348430134704e-15	3.51202778619639e-13	2.35742521117683e-13	EZH2/EED/SUZ12/HDAC2/HDAC9/RBBP4/KMT2C/KMT2A/MEN1/KDM6A/KMT2D	11
CC	GO:0000792	heterochromatin	9/62	79/19886	2.63758175356759e-12	9.09965704980818e-11	6.10808406089336e-11	HDAC1/EZH2/SUZ12/DNMT1/KDM4C/MECP2/MBD2/UHRF1/SIRT1	9
CC	GO:0035098	ESC/E(Z) complex	5/62	10/19886	6.22071771171704e-11	1.7169180884339e-09	1.15246980764442e-09	EZH2/EED/SUZ12/HDAC2/RBBP4	5
CC	GO:0017053	transcription repressor complex	7/62	77/19886	4.09470202982062e-09	9.41781466858742e-08	6.3216452390213e-08	HDAC1/HDAC3/NCOR1/MDM2/NCOR2/HDAC4/MEN1	7
CC	GO:0031519	PcG protein complex	5/62	38/19886	1.1588285259557e-07	2.28454766545552e-06	1.53348737269326e-06	EZH2/EED/SUZ12/HDAC2/RBBP4	5
CC	GO:0016581	NuRD complex	4/62	16/19886	1.51552982236211e-07	2.32381239428858e-06	1.55984355985808e-06	HDAC1/HDAC2/RBBP4/MBD2	4
CC	GO:0090545	CHD-type complex	4/62	16/19886	1.51552982236211e-07	2.32381239428858e-06	1.55984355985808e-06	HDAC1/HDAC2/RBBP4/MBD2	4
CC	GO:0070603	SWI/SNF superfamily-type complex	6/62	92/19886	4.14897980293987e-07	5.72559212805702e-06	3.84326550167061e-06	HDAC1/SUZ12/HDAC2/KAT5/RBBP4/MBD2	6
CC	GO:0098687	chromosomal region	9/62	399/19886	3.81795455255483e-06	4.78979752956879e-05	3.21511962320407e-05	EZH2/KDM1A/KAT2B/HDAC2/KAT5/RBBP4/DNMT1/KDM4C/MEN1	9
CC	GO:1904949	ATPase complex	6/62	146/19886	6.19104738887045e-06	6.60616970053413e-05	4.43434731996189e-05	HDAC1/SUZ12/HDAC2/KAT5/RBBP4/MBD2	6
CC	GO:0044666	MLL3/4 complex	3/62	12/19886	6.22320334108288e-06	6.60616970053413e-05	4.43434731996189e-05	KMT2C/KDM6A/KMT2D	3
CC	GO:0005677	chromatin silencing complex	3/62	13/19886	8.07217717191908e-06	7.95686035517738e-05	5.34098940698405e-05	EZH2/SUZ12/SIRT1	3
CC	GO:0016580	Sin3 complex	3/62	22/19886	4.26039853569899e-05	0.000367459373704038	0.000246654652066784	HDAC1/HDAC2/RBBP4	3
CC	GO:0070822	Sin3-type complex	3/62	22/19886	4.26039853569899e-05	0.000367459373704038	0.000246654652066784	HDAC1/HDAC2/RBBP4	3
CC	GO:0005657	replication fork	4/62	67/19886	5.66698466769554e-05	0.000460025814201167	0.000308789257434803	DNMT1/CARM1/BCL6/UHRF1	4
CC	GO:0000228	nuclear chromosome	6/62	228/19886	7.6506444195879e-05	0.000586549405501739	0.000393717373639611	HDAC1/BRD4/HDAC2/KAT5/RBBP4/CARM1	6
CC	GO:0005721	pericentric heterochromatin	3/62	30/19886	0.000110340204305988	0.000801418326011916	0.000537946702433628	EZH2/DNMT1/KDM4C	3
CC	GO:0000781	chromosome, telomeric region	5/62	171/19886	0.000193087917243938	0.00133230662898317	0.000894301932498238	EZH2/KDM1A/HDAC2/RBBP4/MEN1	5
CC	GO:1904090	peptidase inhibitor complex	2/62	11/19886	0.000516591341036062	0.00339474309823698	0.00227869864717661	PLAU/CTSB	2
CC	GO:0000791	euchromatin	3/62	60/19886	0.000870147604211326	0.00545819860823468	0.00366377938615295	HIF1A/UHRF1/SIRT1	3
CC	GO:0000775	chromosome, centromeric region	5/62	258/19886	0.00125243466428927	0.0075146079857356	0.00504413045571878	EZH2/KAT2B/KAT5/DNMT1/KDM4C	5
CC	GO:0072686	mitotic spindle	4/62	184/19886	0.00260494300076826	0.0149784222544175	0.0100541659678775	HDAC3/KAT2B/NCOR1/KAT5	4
CC	GO:0000123	histone acetyltransferase complex	3/62	94/19886	0.00316179191047299	0.0174530913458109	0.0117152710788052	KAT2B/KAT5/EP300	3
CC	GO:0036019	endolysosome	2/62	29/19886	0.00367814006629254	0.0195224357364758	0.0131043046896252	CTSL/CTSB	2
CC	GO:0071339	MLL1 complex	2/62	31/19886	0.00419581681793951	0.0205375114749609	0.013785667504169	KMT2A/MEN1	2
CC	GO:0031248	protein acetyltransferase complex	3/62	104/19886	0.00420178766317517	0.0205375114749609	0.013785667504169	KAT2B/KAT5/EP300	3
CC	GO:1902493	acetyltransferase complex	3/62	105/19886	0.00431585386068018	0.0205375114749609	0.013785667504169	KAT2B/KAT5/EP300	3
CC	GO:0044665	MLL1/2 complex	2/62	32/19886	0.0044665911170117	0.0205463191382538	0.0137915795893695	KMT2A/MEN1	2
CC	GO:0031904	endosome lumen	2/62	38/19886	0.00625517689207291	0.0278456261647117	0.0186911907131551	CTSL/CTSB	2
CC	GO:0016363	nuclear matrix	3/62	128/19886	0.00747177174820173	0.0322220156641199	0.0216288129553208	NCOR2/MEN1/UHRF1	3
CC	GO:0090575	RNA polymerase II transcription regulator complex	4/62	254/19886	0.00812339928302629	0.0339705788199281	0.0228025243032317	PPARG/NCOA2/NCOA1/HIF1A	4
CC	GO:0016607	nuclear speck	5/62	417/19886	0.00962655664498418	0.0390724946178769	0.0262271512309166	EHMT2/HDAC5/HDAC4/HIF1A/FTO	5
CC	GO:0034399	nuclear periphery	3/62	150/19886	0.011498052207097	0.0453351772736967	0.0304309351646476	NCOR2/MEN1/UHRF1	3
MF	GO:0140993	histone modifying activity	34/62	202/18496	2.95853794277781e-51	6.62712499182229e-49	3.02082295209945e-49	EHMT2/HDAC1/HDAC3/HDAC5/SETD2/HDAC6/KDM5A/KDM5B/EZH2/EED/SUZ12/KDM1A/KAT2B/HDAC2/HDAC9/KAT5/KDM3A/NCOA3/KMT2C/KMT2A/KDM4B/HDAC4/KDM4C/NCOA1/EP300/NSD2/CARM1/NSD1/KDM6A/KMT2D/KDM5C/UHRF1/DOT1L/SIRT1	34
MF	GO:0140297	DNA-binding transcription factor binding	25/62	477/18496	6.322818734668e-24	7.08155698282816e-22	3.22796535401472e-22	HDAC1/HDAC3/HDAC5/VHL/KDM1A/KAT2B/HDAC2/NCOR1/HDAC9/KAT5/KDM3A/NCOA3/NCOR2/PPARG/NCOA2/HDAC4/KDM4C/NCOA1/EP300/CARM1/BCL6/NSD1/HIF1A/SIRT1/NR1I2	25
MF	GO:0061629	RNA polymerase II-specific DNA-binding transcription factor binding	20/62	344/18496	6.40243882207373e-20	4.78048765381505e-18	2.1790756692672e-18	HDAC1/HDAC3/HDAC5/KDM1A/HDAC2/NCOR1/HDAC9/KDM3A/NCOA3/NCOR2/PPARG/NCOA2/HDAC4/KDM4C/NCOA1/EP300/NSD1/HIF1A/SIRT1/NR1I2	20
MF	GO:0042054	histone methyltransferase activity	12/62	66/18496	2.78593087368777e-18	1.56012128926515e-16	7.11145512493983e-17	EHMT2/SETD2/EZH2/EED/SUZ12/KMT2C/KMT2A/NSD2/CARM1/NSD1/KMT2D/DOT1L	12
MF	GO:0042393	histone binding	17/62	252/18496	4.78421507756226e-18	2.14332835474789e-16	9.76987078996925e-17	BRD3/BRD4/KDM5A/KDM5B/SUZ12/HDAC2/RBBP4/KMT2C/KMT2A/HDAC4/KDM4C/CARM1/KMT2D/ATAD2/UHRF1/SIRT1/CTSL	17
MF	GO:0016922	nuclear receptor binding	14/62	137/18496	1.63047315015369e-17	6.08709976057376e-16	2.77466483447206e-16	KDM1A/NCOR1/KDM3A/NCOA3/NCOR2/PPARG/NCOA2/KDM4C/NCOA1/EP300/NSD1/HIF1A/SIRT1/NR1I2	14
MF	GO:0140938	histone H3 methyltransferase activity	10/62	42/18496	1.13154091518625e-16	3.29946183033045e-15	1.50398401100589e-15	EHMT2/SETD2/EZH2/KMT2C/KMT2A/NSD2/CARM1/NSD1/KMT2D/DOT1L	10
MF	GO:0031490	chromatin DNA binding	13/62	120/18496	1.17837922511802e-16	3.29946183033045e-15	1.50398401100589e-15	HDAC1/HDAC3/KDM5A/EZH2/SUZ12/HDAC2/RBBP4/KDM3A/EP300/BCL6/MECP2/MBD2/KDM6A	13
MF	GO:0042826	histone deacetylase binding	13/62	127/18496	2.5150694623029e-16	5.64335583645011e-15	2.57239434274277e-15	HDAC1/HDAC3/HDAC5/HDAC6/KAT2B/HDAC2/NCOR1/HDAC9/RBBP4/NCOR2/HDAC4/MECP2/HIF1A	13
MF	GO:0008276	protein methyltransferase activity	12/62	94/18496	2.51935528412951e-16	5.64335583645011e-15	2.57239434274277e-15	EHMT2/SETD2/EZH2/EED/SUZ12/KMT2C/KMT2A/NSD2/CARM1/NSD1/KMT2D/DOT1L	12
MF	GO:0004407	histone deacetylase activity	8/62	21/18496	1.96100097831623e-15	3.99331108311668e-14	1.82025928130789e-14	HDAC1/HDAC3/HDAC5/HDAC6/HDAC2/HDAC9/HDAC4/SIRT1	8
MF	GO:0001221	transcription coregulator binding	12/62	112/18496	2.22735281890364e-15	4.15772526195346e-14	1.89520371433029e-14	EHMT2/HDAC1/HDAC3/HDAC5/HDAC6/EZH2/EED/SUZ12/PPARG/EP300/BCL6/HIF1A	12
MF	GO:0033558	protein lysine deacetylase activity	8/62	22/18496	3.07357067707388e-15	5.29599870511192e-14	2.4140595601309e-14	HDAC1/HDAC3/HDAC5/HDAC6/HDAC2/HDAC9/HDAC4/SIRT1	8
MF	GO:0032451	demethylase activity	9/62	40/18496	7.34823675626737e-15	1.17571788100278e-13	5.35924034103711e-14	KDM5A/KDM5B/KDM1A/KDM3A/KDM4B/KDM4C/KDM6A/FTO/KDM5C	9
MF	GO:0008168	methyltransferase activity	14/62	215/18496	9.55601710867783e-15	1.42703188822922e-13	6.5047976108193e-14	EHMT2/MGMT/SETD2/EZH2/EED/SUZ12/KMT2C/KMT2A/DNMT1/NSD2/CARM1/NSD1/KMT2D/DOT1L	14
MF	GO:0016741	transferase activity, transferring one-carbon groups	14/62	226/18496	1.91116181828032e-14	2.67562654559244e-13	1.2196230024552e-13	EHMT2/MGMT/SETD2/EZH2/EED/SUZ12/KMT2C/KMT2A/DNMT1/NSD2/CARM1/NSD1/KMT2D/DOT1L	14
MF	GO:0141052	histone H3 demethylase activity	8/62	28/18496	2.94120492759524e-14	3.87547002224314e-13	1.76654413607887e-13	KDM5A/KDM5B/KDM1A/KDM3A/KDM4B/KDM4C/KDM6A/KDM5C	8
MF	GO:0001222	transcription corepressor binding	9/62	47/18496	3.59622404663653e-14	4.47530103581434e-13	2.03996334809207e-13	EHMT2/HDAC1/HDAC3/HDAC5/HDAC6/EZH2/EED/SUZ12/BCL6	9
MF	GO:0032452	histone demethylase activity	8/62	30/18496	5.50990093771836e-14	6.17108905024457e-13	2.81294942609832e-13	KDM5A/KDM5B/KDM1A/KDM3A/KDM4B/KDM4C/KDM6A/KDM5C	8
MF	GO:0140457	protein demethylase activity	8/62	30/18496	5.50990093771836e-14	6.17108905024457e-13	2.81294942609832e-13	KDM5A/KDM5B/KDM1A/KDM3A/KDM4B/KDM4C/KDM6A/KDM5C	8
MF	GO:0019213	deacetylase activity	8/62	37/18496	3.56896346191679e-13	3.70980454657296e-12	1.69102932809012e-12	HDAC1/HDAC3/HDAC5/HDAC6/HDAC2/HDAC9/HDAC4/SIRT1	8
MF	GO:0003713	transcription coactivator activity	14/62	280/18496	3.64355803681273e-13	3.70980454657296e-12	1.69102932809012e-12	BRD4/KDM5A/KDM1A/KAT2B/KAT5/NCOA3/KMT2C/NCOA2/KDM4C/NCOA1/EP300/CARM1/KMT2D/SIRT1	14
MF	GO:0016279	protein-lysine N-methyltransferase activity	9/62	62/18496	5.15020300063455e-13	5.01584987887887e-12	2.28636014215813e-12	EHMT2/SETD2/EZH2/KMT2C/KMT2A/NSD2/NSD1/KMT2D/DOT1L	9
MF	GO:0016278	lysine N-methyltransferase activity	9/62	63/18496	5.99304824497346e-13	5.59351169530856e-12	2.54967403404573e-12	EHMT2/SETD2/EZH2/KMT2C/KMT2A/NSD2/NSD1/KMT2D/DOT1L	9
MF	GO:1990841	promoter-specific chromatin binding	9/62	66/18496	9.30013445025573e-13	8.33292046742913e-12	3.79837070178865e-12	EHMT2/HDAC1/EZH2/SUZ12/KDM1A/HDAC2/DNMT1/MECP2/SIRT1	9
MF	GO:0008170	N-methyltransferase activity	10/62	101/18496	1.26996351151452e-12	1.09412240992021e-11	4.98730609785056e-12	EHMT2/SETD2/EZH2/KMT2C/KMT2A/NSD2/CARM1/NSD1/KMT2D/DOT1L	10
MF	GO:0016706	2-oxoglutarate-dependent dioxygenase activity	8/62	60/18496	2.22785404054922e-11	1.84829372252972e-10	8.42502307732064e-11	KDM5A/KDM5B/KDM3A/KDM4B/KDM4C/KDM6A/FTO/KDM5C	8
MF	GO:0008757	S-adenosylmethionine-dependent methyltransferase activity	11/62	187/18496	2.72582634562135e-11	2.18066107649708e-10	9.94004344079965e-11	EHMT2/SETD2/EZH2/KMT2C/KMT2A/DNMT1/NSD2/CARM1/NSD1/KMT2D/DOT1L	11
MF	GO:0002039	p53 binding	8/62	66/18496	4.92360264721489e-11	3.80305859646943e-10	1.7335370482027e-10	EHMT2/HDAC1/BRD4/KDM1A/MDM2/EP300/HIF1A/SIRT1	8
MF	GO:0016811	hydrolase activity, acting on carbon-nitrogen (but not peptide) bonds, in linear amides	8/62	71/18496	9.00236221286615e-11	6.72176378560672e-10	3.06396187595795e-10	HDAC1/HDAC3/HDAC5/HDAC6/HDAC2/HDAC9/HDAC4/SIRT1	8
MF	GO:0016705	oxidoreductase activity, acting on paired donors, with incorporation or reduction of molecular oxygen	10/62	179/18496	3.89728290264652e-10	2.81610119417039e-09	1.28365514959835e-09	KDM5A/KDM5B/KDM1A/KDM3A/KDM4B/KDM4C/KDM6A/FTO/KDM5C/CYP11B1	10
MF	GO:0140030	modification-dependent protein binding	10/62	184/18496	5.10385480757928e-10	3.57269836530550e-09	1.62853261952365e-09	BRD3/BRD4/HDAC6/KDM5A/SUZ12/KMT2A/KDM4C/CARM1/UHRF1/SIRT1	10
MF	GO:0051213	dioxygenase activity	8/62	93/18496	8.13782662376196e-10	5.52385807188691e-09	2.5179240271289e-09	KDM5A/KDM5B/KDM3A/KDM4B/KDM4C/KDM6A/FTO/KDM5C	8
MF	GO:0003714	transcription corepressor activity	10/62	194/18496	8.555167527601e-10	5.63634566524301e-09	2.56919891695758e-09	HDAC1/HDAC3/KDM5B/EZH2/NCOR1/HDAC9/NCOR2/MECP2/NSD1/SIRT1	10
MF	GO:0016810	hydrolase activity, acting on carbon-nitrogen (but not peptide) bonds	8/62	136/18496	1.6812987517164e-08	1.0760312010985e-07	4.90484147117267e-08	HDAC1/HDAC3/HDAC5/HDAC6/HDAC2/HDAC9/HDAC4/SIRT1	8
MF	GO:0070577	lysine-acetylated histone binding	5/62	25/18496	1.81135269697863e-08	1.09660271384652e-07	4.99861199450718e-08	BRD3/BRD4/KMT2A/CARM1/SIRT1	5
MF	GO:0140033	acetylation-dependent protein binding	5/62	25/18496	1.81135269697863e-08	1.09660271384652e-07	4.99861199450718e-08	BRD3/BRD4/KMT2A/CARM1/SIRT1	5
MF	GO:0050681	nuclear androgen receptor binding	5/62	26/18496	2.23686944559444e-08	1.31857567319251e-07	6.0104248261125e-08	KDM1A/KDM3A/KDM4C/EP300/NSD1	5
MF	GO:0030374	nuclear receptor coactivator activity	6/62	55/18496	2.82390760080027e-08	1.62193667328015e-07	7.39322637726386e-08	KDM1A/NCOA3/NCOA2/KDM4C/NCOA1/CARM1	6
MF	GO:0032454	histone H3K9 demethylase activity	4/62	14/18496	1.11707017141526e-07	6.25559295992548e-07	2.85146859545475e-07	KDM1A/KDM3A/KDM4B/KDM4C	4
MF	GO:0046965	nuclear retinoid X receptor binding	4/62	17/18496	2.63604129255984e-07	1.44017865739855e-06	6.56472414321706e-07	NCOR2/PPARG/NCOA1/NSD1	4
MF	GO:0004402	histone acetyltransferase activity	5/62	43/18496	3.13340957384467e-07	1.67115177271716e-06	7.61756212187802e-07	KAT2B/KAT5/NCOA3/NCOA1/EP300	5
MF	GO:0061733	peptide-lysine-N-acetyltransferase activity	5/62	47/18496	4.94216292875464e-07	2.57452208381637e-06	1.17353685211555e-06	KAT2B/KAT5/NCOA3/NCOA1/EP300	5
MF	GO:0016410	N-acyltransferase activity	6/62	94/18496	7.16712171874925e-07	3.64871651136325e-06	1.66318374813081e-06	KAT2B/KAT5/NCOA3/NCOA1/EP300/SIRT1	6
MF	GO:0034212	peptide N-acetyltransferase activity	5/62	52/18496	8.26666336500654e-07	4.11496131946992e-06	1.87571075182605e-06	KAT2B/KAT5/NCOA3/NCOA1/EP300	5
MF	GO:0042974	nuclear retinoic acid receptor binding	4/62	26/18496	1.61885017720542e-06	7.88309651508725e-06	3.5933287686253e-06	NCOR2/PPARG/NCOA1/NSD1	4
MF	GO:0051059	NF-kappaB binding	4/62	29/18496	2.55257575081072e-06	1.21654674081192e-05	5.54534933546785e-06	HDAC1/HDAC3/HDAC2/EP300	4
MF	GO:0008080	N-acetyltransferase activity	5/62	68/18496	3.18218484388571e-06	1.48501959381333e-05	6.76912126879198e-06	KAT2B/KAT5/NCOA3/NCOA1/EP300	5
MF	GO:0008327	methyl-CpG binding	4/62	31/18496	3.36469468470246e-06	1.53814614157827e-05	7.01128645362275e-06	DNMT1/MECP2/MBD2/UHRF1	4
MF	GO:0031491	nucleosome binding	5/62	71/18496	3.94410661259249e-06	1.76695976244144e-05	8.05428087203098e-06	HDAC1/EED/HDAC2/RBBP4/MBD2	5
MF	GO:0140999	histone H3K4 trimethyltransferase activity	3/62	10/18496	4.2326329098908e-06	1.85903876826576e-05	8.47400190421893e-06	KMT2C/KMT2A/KMT2D	3
MF	GO:0046975	histone H3K36 methyltransferase activity	3/62	13/18496	1.00156017384804e-05	4.31441305657618e-05	1.96662625229272e-05	SETD2/NSD2/NSD1	3
MF	GO:0031492	nucleosomal DNA binding	4/62	41/18496	1.05610897092596e-05	4.46355489598898e-05	2.03460913961904e-05	HDAC1/HDAC2/RBBP4/MBD2	4
MF	GO:0016407	acetyltransferase activity	5/62	95/18496	1.65034433069312e-05	6.84587277917147e-05	3.12053411456594e-05	KAT2B/KAT5/NCOA3/NCOA1/EP300	5
MF	GO:0042800	histone H3K4 methyltransferase activity	3/62	19/18496	3.34504077272778e-05	0.000136234387834732	6.20993215224105e-05	KMT2C/KMT2A/KMT2D	3
MF	GO:0016747	acyltransferase activity, transferring groups other than amino-acyl groups	6/62	225/18496	0.00010556369727979	0.00042225478911916	0.000192475162333452	KAT2B/KAT5/NCOA3/NCOA1/EP300/SIRT1	6
MF	GO:0046966	nuclear thyroid hormone receptor binding	3/62	29/18496	0.000123159269519263	0.000483994322321315	0.000220617712712254	NCOR1/NCOA3/NSD1	3
MF	GO:0035064	methylated histone binding	4/62	80/18496	0.000149593997305016	0.000577742334419372	0.000263350594166725	KDM5A/SUZ12/KDM4C/UHRF1	4
MF	GO:0140034	methylation-dependent protein binding	4/62	82/18496	0.000164609916903421	0.000624959684514683	0.000284873540403779	KDM5A/SUZ12/KDM4C/UHRF1	4
MF	GO:0000217	DNA secondary structure binding	3/62	39/18496	0.0003007673005154	0.00112286458859083	0.000511832072806909	KMT2A/MEN1/MECP2	3
MF	GO:0008172	S-methyltransferase activity	2/62	10/18496	0.000488973442728126	0.00173857224081111	0.000792488286459953	MGMT/KMT2A	2
MF	GO:0045322	unmethylated CpG binding	2/62	10/18496	0.000488973442728126	0.00173857224081111	0.000792488286459953	KMT2A/MECP2	2
MF	GO:0051864	histone H3K36 demethylase activity	2/62	10/18496	0.000488973442728126	0.00173857224081111	0.000792488286459953	KDM4B/KDM4C	2
MF	GO:0001161	intronic transcription regulatory region sequence-specific DNA binding	2/62	11/18496	0.000596343995359075	0.00208720398375676	0.000951404071543261	NCOA2/BCL6	2
MF	GO:0035197	siRNA binding	2/62	12/18496	0.000714068240717353	0.00242350433213162	0.00110469887319909	MECP2/MBD2	2
MF	GO:0097677	STAT family protein binding	2/62	12/18496	0.000714068240717353	0.00242350433213162	0.00110469887319909	PPARG/EP300	2
MF	GO:0010484	histone H3 acetyltransferase activity	2/62	14/18496	0.00098030466935838	0.0032292389108276	0.00147197450352574	KAT2B/EP300	2
MF	GO:0070742	C2H2 zinc finger domain binding	2/62	14/18496	0.00098030466935838	0.0032292389108276	0.00147197450352574	EHMT2/MBD2	2
MF	GO:0070888	E-box binding	3/62	59/18496	0.00102009393894971	0.00331160930905414	0.00150952116061209	HDAC1/PPARG/HIF1A	3
MF	GO:0140939	histone H4 methyltransferase activity	2/62	16/18496	0.00128713973176582	0.00411884714165062	0.00187748201475616	NSD2/NSD1	2
MF	GO:0140097	catalytic activity, acting on DNA	5/62	248/18496	0.00144560484623817	0.00456078148672325	0.00207892765137291	MGMT/RBBP4/DNMT1/FTO/POLK	5
MF	GO:0000400	four-way junction DNA binding	2/62	18/18496	0.00163403565404083	0.00508366647923814	0.00231727278423919	MEN1/MECP2	2
MF	GO:0000979	RNA polymerase II core promoter sequence-specific DNA binding	2/62	19/18496	0.00182233980066596	0.00559183719656403	0.00254891075219319	HDAC1/EZH2	2
MF	GO:0106222	lncRNA binding	2/62	21/18496	0.00222833000432039	0.00674521514821308	0.00307465164180766	EZH2/SUZ12	2
MF	GO:0010485	histone H4 acetyltransferase activity	2/62	22/18496	0.00244588483521791	0.00730504270785084	0.00332983619671772	KAT5/EP300	2
MF	GO:0008013	beta-catenin binding	3/62	85/18496	0.00291363028497557	0.00858754189255957	0.00391443403937161	HDAC6/EP300/CARM1	3
MF	GO:0070412	R-SMAD binding	2/62	25/18496	0.00315600754339254	0.00918111285350556	0.0041849997499532	PPARG/MEN1	2
MF	GO:0019789	SUMO transferase activity	2/62	26/18496	0.00341165282639744	0.00979756709119264	0.00446599627747033	MDM2/HDAC4	2
MF	GO:0043425	bHLH transcription factor binding	2/62	32/18496	0.00513991493702089	0.0143917618236585	0.0065601545906714	KDM1A/SIRT1	2
MF	GO:0097718	disordered domain specific binding	2/62	32/18496	0.00513991493702089	0.0143917618236585	0.0065601545906714	MDM2/NCOA3	2
MF	GO:0000993	RNA polymerase II complex binding	2/62	35/18496	0.00612619196130496	0.0169415678929915	0.00772242521438052	BRD4/NCOA3	2
MF	GO:0043394	proteoglycan binding	2/62	36/18496	0.0064726345702586	0.0176813432163162	0.00805963483074562	CTSL/CTSB	2
MF	GO:0030331	nuclear estrogen receptor binding	2/62	39/18496	0.00756416146713259	0.0204141225137072	0.00930530960446241	NCOA1/NSD1	2
MF	GO:0001046	core promoter sequence-specific DNA binding	2/62	41/18496	0.00833474358590408	0.0219645007440296	0.0100120139669684	HDAC1/EZH2	2
MF	GO:0043175	RNA polymerase core enzyme binding	2/62	41/18496	0.00833474358590408	0.0219645007440296	0.0100120139669684	BRD4/NCOA3	2
MF	GO:0043028	cysteine-type endopeptidase regulator activity involved in apoptotic process	2/62	42/18496	0.0087327249349282	0.0224842573037232	0.0102489330754753	XIAP/CTSL	2
MF	GO:0051879	Hsp90 protein binding	2/62	42/18496	0.0087327249349282	0.0224842573037232	0.0102489330754753	HDAC6/HIF1A	2
MF	GO:0031072	heat shock protein binding	3/62	128/18496	0.00909641784149029	0.0227461736274702	0.0103683216253036	HDAC6/HDAC2/HIF1A	3
MF	GO:0043014	alpha-tubulin binding	2/62	43/18496	0.00913908761818001	0.0227461736274702	0.0103683216253036	SETD2/HDAC6	2
MF	GO:0048156	tau protein binding	2/62	43/18496	0.00913908761818001	0.0227461736274702	0.0103683216253036	HDAC6/EP300	2
MF	GO:0001223	transcription coactivator binding	2/62	44/18496	0.00955377285431554	0.0235169793336998	0.0107196757301169	EP300/HIF1A	2
MF	GO:0005080	protein kinase C binding	2/62	51/18496	0.012684723688636	0.0308845446332008	0.0140780114164496	HDAC5/HDAC9	2
MF	GO:0004879	nuclear receptor activity	2/62	52/18496	0.0131639076155564	0.0313693117647302	0.0142989813965171	PPARG/NR1I2	2
MF	GO:0098531	ligand-activated transcription factor activity	2/62	52/18496	0.0131639076155564	0.0313693117647302	0.0142989813965171	PPARG/NR1I2	2
MF	GO:0005506	iron ion binding	3/62	153/18496	0.0147038948450176	0.0346702362661467	0.0158036321325951	KDM3A/FTO/CYP11B1	3
MF	GO:0061980	regulatory RNA binding	2/62	56/18496	0.0151581489171641	0.0353690141400496	0.0161221540018083	MECP2/MBD2	2
MF	GO:0070063	RNA polymerase binding	2/62	57/18496	0.0156758079701918	0.0361998039724017	0.0165008504949387	BRD4/NCOA3	2
MF	GO:0001098	basal transcription machinery binding	2/62	60/18496	0.0172737433982925	0.0390840254668437	0.0178155567212586	BRD4/NCOA3	2
MF	GO:0001099	basal RNA polymerase II transcription machinery binding	2/62	60/18496	0.0172737433982925	0.0390840254668437	0.0178155567212586	BRD4/NCOA3	2
MF	GO:0019787	ubiquitin-like protein transferase activity	5/62	477/18496	0.0217019388473941	0.0484707684800753	0.0220942882639441	VHL/XIAP/MDM2/HDAC4/UHRF1	5
MF	GO:0005518	collagen binding	2/62	68/18496	0.0218551232878911	0.0484707684800753	0.0220942882639441	CTSL/CTSB	2

## Sheet: KEGG
KEGG
category	subcategory	ID	Description	GeneRatio	BgRatio	pvalue	p.adjust	qvalue	geneID	Count
Human Diseases	Cancer: overview	hsa05202	Transcriptional misregulation in cancer	13/49	193/8850	2.22383591957033e-11	1.56430051423229e-09	1.16761186708248e-09	HDAC1/HDAC2/NCOR1/MDM2/KMT2A/PPARG/NSD2/BCL6/MEN1/KDM6A/DOT1L/POLK/PLAU	13
Organismal Systems	Endocrine system	hsa04919	Thyroid hormone signaling pathway	11/49	122/8850	4.05413469700496e-11	1.56430051423229e-09	1.16761186708248e-09	HDAC1/HDAC3/KAT2B/HDAC2/NCOR1/MDM2/NCOA3/NCOA2/NCOA1/EP300/HIF1A	11
Metabolism	Amino acid metabolism	hsa00310	Lysine degradation	9/49	63/8850	4.26627412972444e-11	1.56430051423229e-09	1.16761186708248e-09	EHMT2/SETD2/EZH2/KMT2C/KMT2A/NSD2/NSD1/KMT2D/DOT1L	9
Human Diseases	Cancer: overview	hsa05203	Viral carcinogenesis	10/49	205/8850	1.33540329448996e-07	3.67235905984739e-06	2.74109097290044e-06	HDAC1/HDAC3/HDAC5/HDAC6/KAT2B/HDAC2/HDAC9/MDM2/HDAC4/EP300	10
Genetic Information Processing	Chromosome	hsa03083	Polycomb repressive complex	7/49	83/8850	3.08659827934125e-07	6.79051621455076e-06	5.06851927976038e-06	HDAC1/EZH2/EED/SUZ12/HDAC2/RBBP4/EP300	7
Human Diseases	Cancer: overview	hsa05206	MicroRNAs in cancer	10/49	312/8850	6.21280722890831e-06	0.000113901465863319	8.50173620797979e-05	HDAC1/HDAC5/EZH2/HDAC2/MDM2/DNMT1/HDAC4/EP300/SIRT1/PLAU	10
Environmental Information Processing	Signal transduction	hsa04330	Notch signaling pathway	5/49	62/8850	2.15520884234527e-05	0.000338675675225685	0.000252791413087114	HDAC1/KAT2B/HDAC2/NCOR2/EP300	5
Human Diseases	Substance dependence	hsa05034	Alcoholism	7/49	188/8850	7.0501338744223e-05	0.000969393407733066	0.000723566371322289	HDAC1/HDAC3/HDAC5/HDAC6/HDAC2/HDAC9/HDAC4	7
Organismal Systems	Immune system	hsa04613	Neutrophil extracellular trap formation	7/49	192/8850	8.05311462312941e-05	0.000984269565049149	0.0007346701059697	HDAC1/HDAC3/HDAC5/HDAC6/HDAC2/HDAC9/HDAC4	7
Genetic Information Processing	Chromosome	hsa03082	ATP-dependent chromatin remodeling	5/49	117/8850	0.000444296851234706	0.00488726536358177	0.00364791098908495	HDAC1/HDAC2/KAT5/RBBP4/MBD2	5
Human Diseases	Cancer: specific types	hsa05220	Chronic myeloid leukemia	4/49	77/8850	0.000834246942533479	0.00834246942533479	0.00622691497776185	HDAC1/HDAC2/MDM2/POLK	4
Human Diseases	Drug resistance: antineoplastic	hsa01522	Endocrine resistance	4/49	99/8850	0.00212283836902958	0.0194593517161045	0.0145246835775708	NCOR1/MDM2/NCOA3/CARM1	4
Environmental Information Processing	Signal transduction	hsa04350	TGF-beta signaling pathway	4/49	108/8850	0.00291416189457192	0.0246582929540701	0.018405233018349	HDAC1/HDAC2/NCOR1/EP300	4
Organismal Systems	Aging	hsa04213	Longevity regulating pathway - multiple species	3/49	62/8850	0.00479702487015191	0.0372596966997243	0.02781106547922	HDAC1/HDAC2/SIRT1	3
Human Diseases	Infectious disease: viral	hsa05169	Epstein-Barr virus infection	5/49	203/8850	0.00508086773178058	0.0372596966997243	0.02781106547922	HDAC1/HDAC2/MDM2/NCOR2/POLK	5
Environmental Information Processing	Signal transduction	hsa04068	FoxO signaling pathway	4/49	133/8850	0.00612397544496283	0.0411390280567789	0.0307066429514713	MDM2/EP300/BCL6/SIRT1	4
Human Diseases	Substance dependence	hsa05031	Amphetamine addiction	3/49	69/8850	0.0064682551431023	0.0411390280567789	0.0307066429514713	HDAC1/HDAC2/SIRT1	3
Human Diseases	Cancer: specific types	hsa05211	Renal cell carcinoma	3/49	70/8850	0.00673184095474563	0.0411390280567789	0.0307066429514713	VHL/EP300/HIF1A	3
