# Supplementary material for: Elucidating key targets and mechanisms of diethyl phthalate-induced colorectal cancer through network toxicology and molecular docking
Source: PLoS One. 2026 Feb 17;21(2):e0343038. doi: 10.1371/journal.pone.0343038 (PMC12912549; doi:10.1371/journal.pone.0343038)
Supplement: S9 Table — (XLSX) [file pone.0343038.s014.xlsx]

## Sheet: Supplementary Table S8
Protein	PDB ID	Selected Pocket (ID)	Vina Score (kcal·mol⁻¹)	Cavity Volume (Å³)	Center (x, y, z)	Docking Box (x, y, z)
HDAC1	6Z2J	C5	-6.6	772	206, 162, 212	19, 19, 19
KDM1A	5L3E	C1	-6.6	3419	-5, 64, 83	19, 35, 25
EZH2	5IJ7	C4	-5.7	784	14, 1, 281	19, 19, 19
EP300	6K4N	C1	-6.3	4098	-3, 14, -14	19, 32, 19
HDAC2	7ZZO	C1	-5.8	2802	16, -30, 23	19, 31, 19
